# Supplementary material for: A genetic variant associated with multiple sclerosis inversely affects the expression of CD58 and microRNA-548ac from the same gene
Source: PLoS Genet. 2019 Feb 7;15(2):e1007961. doi: 10.1371/journal.pgen.1007961 (PMC6382214; doi:10.1371/journal.pgen.1007961)
Supplement: S1 Table — This table lists cis-miR-eQTLs detected in high-throughput sequencing data of the Geuvadis consortium [28]. Genetic variants underlying these eQTL associations might modulate transcriptional regulation, splicing efficiency, and/or enzymatic cleavage activity of Drosha and Dicer. Identifiers and chromosome positions (in ascending order) are given for all miRNAs, host genes, and single-nucleotide polymorphisms (SNPs). Diseases/traits potentially related to the genes were retrieved from the GWAS catalog [1]. The SNP alleles are specified for the forward strand (fwd) of the reference genome (GRCh38 assembly). Moreover, the position of each SNP within the miRNA stem-loop sequence (- = upstream, + = downstream, P = precursor molecule) and the effect on mature miRNA expression are indicated. F-test p-values of the linear models as well as Pearson correlation coefficients were compared for detecting instances of the Simpson-like paradox and the non-transitivity paradox. Additionally, Wald chi-square test p-values are provided for the genotype effect estimated for linear mixed-effects models (LMM) that incorporate the heterogeneity across human populations via a random-effects term. ANCOVA = analysis of covariance, ANOVA = analysis of variance, eQTL = expression quantitative trait locus, GWAS = genome-wide association study, HGNC = Human Genome Organisation Gene Nomenclature Committee, ID = identifier, SLR = simple linear regression. (XLS) [file pgen.1007961.s001.xls]

## Sheet: cis-miR-eQTL_Analysis
																		microRNA eQTL analysis (n=452)						Host gene eQTL analysis (n=462)						Pearson correlation adjusted for population (n=449)
microRNA			Host gene			SNP		Chromosome positions (GRCh38)				Location and effect on microRNA expression			Uncoupling	Simpson-like	Non-transitivity	ANOVA / SLR		ANCOVA			LMM	ANOVA / SLR		ANCOVA			LMM	Host gene vs. microRNA		Host gene vs. SNP		microRNA vs. SNP
HGNC symbol	Ensembl ID	miRBase ID	HGNC symbol	Ensembl ID	Reported traits	dbSNP ID	Alleles (fwd)	microRNA	Host gene	SNP	Strand	microRNA	SNP	Effect	of eQTL effects	paradox	paradox	Population	Genotype	Population	Genotype	Interaction	Genotype	Population	Genotype	Population	Genotype	Interaction	Genotype	p-value	Coefficient r	p-value	Coefficient r	p-value	Coefficient r
MIR4632	ENSG00000263676	hsa-miR-4632-3p	TNFRSF1B	ENSG00000028137	Tuberculosis	rs498906	T/G	chr1:12191713-12191773	chr1:12167003-12209228	chr1:12191708	+	mirtron	-5	T: higher	FALSE	FALSE	TRUE	0.139533	0.0110409	0.236125	0.0248448	0.991377	0.0133786	1.81907e-17	0.848895	1.41587e-17	0.301782	0.664522	0.326276	0.000161973	0.177094	0.347646	0.0444239	0.0314251	-0.101563
MIR4632	ENSG00000263676	hsa-miR-4632-3p	TNFRSF1B	ENSG00000028137	Tuberculosis	rs653667	T/G	chr1:12191713-12191773	chr1:12167003-12209228	chr1:12191751	+	mirtron	P39	T: higher	TRUE	FALSE	TRUE	0.139533	9.4286e-06	0.322326	3.44854e-05	0.762744	8.92463e-06	1.81907e-17	0.469271	1.57502e-17	0.219485	0.856472	0.251687	0.000161973	0.177094	0.327597	0.0463045	8.96288e-05	-0.183794
MIR4781	ENSG00000283749	hsa-miR-4781-3p	TCEANC2	ENSG00000116205		rs74085143	G/A	chr1:54054079-54054154	chr1:54053587-54112519	chr1:54054127	+	intron	P37	G: higher	TRUE	FALSE	TRUE	0.111059	1.15365e-07	0.650514	1.89079e-06	0.880247	7.14089e-08	0.000106334	0.00163914	0.00488864	0.227902	0.469721	0.0764846	0.376341	0.0418479	0.298753	0.049146	0.000132605	-0.179386
MIR548AC	ENSG00000264419	hsa-miR-548ac	CD58	ENSG00000116815	Multiple sclerosis	rs1414273	C/T	chr1:116560024-116560111	chr1:116514535-116571039	chr1:116560027	-	intron	+11	C: higher	TRUE	TRUE	TRUE	0.0620602	0.0221905	0.0454872	0.014436	0.958147	0.0166888	3.26263e-10	0.447203	1.05248e-11	0.00441119	0.898128	0.0082942	0.260098	0.0532574	0.0169683	0.112623	0.0436889	-0.0952401
MIR4742	ENSG00000266618	hsa-miR-4742-5p	WDR26	ENSG00000162923	Major depressive disorder	rs7522956	A/C	chr1:224398227-224398311	chr1:224385143-224437033	chr1:224398256	-	mirtron	P56	A: higher	FALSE	FALSE	FALSE	0.155966	0.00182278	0.219968	0.00313185	0.681665	0.00200912	0.0364058	0.808533	0.0352452	0.687122	0.430667	0.736341	0.0821414	0.0821302	0.769007	-0.0138974	0.0051226	-0.131894
MIR3620	ENSG00000284163	hsa-miR-3620-3p	ARF1	ENSG00000143761		rs2070960	C/T	chr1:228097263-228097341	chr1:228082660-228099212	chr1:228097290	+	mirtron	P6	C: higher	FALSE	FALSE	FALSE	0.221577	0.0136222	0.206638	0.0125572	0.697652	0.0127278	0.000274403	0.887104	0.000235527	0.985678	0.0126617	0.967619	0.283889	0.0506818	0.971741	-0.0016765	0.0130904	-0.117023
MIR4427	ENSG00000265744	hsa-miR-4427	KCNK1	ENSG00000135750		rs701213	T/C	chr1:233624152-233624219	chr1:233614004-233672512	chr1:233624172	+	intron	P15	T: lower	FALSE	FALSE	TRUE	0.00503741	0.00455724	0.00166322	0.00137013	0.000412775	0.0019513	6.37603e-46	0.409875	2.13877e-45	0.71079	0.87337	0.702342	0.00287217	0.140381	0.977501	-0.00133467	0.00216248	0.144382
MIR4427	ENSG00000265744	hsa-miR-4427	KCNK1	ENSG00000135750		rs701214	C/T	chr1:233624152-233624219	chr1:233614004-233672512	chr1:233624193	+	intron	P36	C: lower	TRUE	FALSE	FALSE	0.00503741	3.53122e-07	0.000591687	1.52316e-08	2.5243e-13	8.81796e-08	6.37603e-46	0.900938	1.4204e-45	0.574296	0.876666	0.577121	0.00287217	0.140381	0.404064	0.0394718	2.16139e-07	0.241726
MIR4671	ENSG00000264377	hsa-miR-4671-5p	SLC35F3	ENSG00000183780		rs877722	A/T	chr1:234306467-234306539	chr1:233904933-234324516	chr1:234306511	+	intron	P36	A: higher	FALSE	FALSE	FALSE	0.000397961	0.00876426	0.000121856	0.00205075	0.800589	0.00240821	5.0207e-08	0.33394	4.46444e-08	0.253827	0.460058	0.258045	5.66872e-68	0.702306	0.259803	-0.0532904	0.00477645	-0.132945
MIR3679	ENSG00000263813	hsa-miR-3679-5p	MGAT5	ENSG00000152127	Schizophrenia; Systemic lupus erythematosus	rs10175383	G/C	chr2:134127125-134127192	chr2:134119983-134454621	chr2:134127126	+	intron	-4	G: higher	FALSE	FALSE	FALSE	0.00246042	0.00398986	0.0015006	0.00218483	0.951106	0.00240819	2.48199e-08	0.00338955	1.48887e-06	0.949757	0.38531	0.744363	0.0309702	0.101836	0.959664	-0.00239344	0.0183667	-0.111252
MIR3679	ENSG00000263813	hsa-miR-3679-5p	MGAT5	ENSG00000152127	Schizophrenia; Systemic lupus erythematosus	rs6430498	G/A	chr2:134127125-134127192	chr2:134119983-134454621	chr2:134127129	+	intron	-1	G: lower	TRUE	FALSE	TRUE	0.00246042	5.898e-05	0.000271919	4.87701e-06	0.370583	5.87726e-06	2.48199e-08	0.666964	2.73146e-08	0.887914	0.310541	0.936408	0.0309702	0.101836	0.850968	-0.00889136	1.13688e-05	0.205504
MIR3129	ENSG00000264725	hsa-miR-3129-3p	COL5A2	ENSG00000204262	Breast cancer; Parkinson's disease	rs62182417	A/G	chr2:189133036-189133111	chr2:189031896-189179879	chr2:189133112	-	intron	-9	A: higher	FALSE	TRUE	FALSE	0.126312	0.309544	0.0199561	0.0184382	0.939431	0.0613368	0.40201	0.00397774	0.00848768	2.1495e-05	7.82508e-06	0.000175973	0.758214	-0.0145671	0.0250631	-0.105731	0.0741661	0.084352
MIR3135A	ENSG00000266745	hsa-miR-3135a	KAT2B	ENSG00000114166		rs6787734	C/T	chr3:20137565-20137641	chr3:20040023-20154404	chr3:20137605	+	intron	P32	C: lower	FALSE	TRUE	TRUE	0.480285	0.0615259	0.337416	0.0333433	0.812	0.0575452	5.24346e-07	0.461313	1.7524e-07	0.10896	0.0608074	0.185302	0.287206	-0.0503345	0.265876	0.0526176	0.115998	0.0742823
MIR544B	ENSG00000265981	hsa-miR-544b	UMPS	ENSG00000114491	Coronary artery disease	rs10934682	T/G	chr3:124732439-124732516	chr3:124730366-124749273	chr3:124732465	+	intron	P16	T: lower	TRUE	FALSE	TRUE	0.413873	1.34113e-10	0.320363	7.35478e-11	0.00720942	4.59354e-11	0.000355033	0.460189	0.000409275	0.598744	0.402295	0.568719	0.188093	0.0622305	0.652039	-0.0213378	1.02117e-10	0.298878
MIR943	ENSG00000284587	hsa-miR-943	NELFA	ENSG00000185049	Breast cancer	rs1077020	T/C	chr4:1986384-1986477	chr4:1982714-2041903	chr4:1986466	-	mirtron	-10	T: higher	FALSE	FALSE	FALSE	0.231251	0.0286653	0.303019	0.0452451	0.247714	0.0308323	0.113314	0.72253	0.112649	0.688296	0.446249	0.98888	0.049197	0.092881	0.558579	-0.0276775	0.0580178	-0.089527
MIR1255A	ENSG00000221265	hsa-miR-1255a	PPP3CA	ENSG00000138814	Blood pressure	rs28664200	T/C	chr4:101330302-101330414	chr4:101023409-101348278	chr4:101330344	-	intron	P44	T: higher	TRUE	FALSE	FALSE	3.3804e-07	1.36873e-28	4.52598e-06	3.72482e-27	0.354428	2.6606e-31	2.64439e-23	0.0793861	1.23741e-22	0.447129	0.640287	0.422866	8.75389e-05	0.184056	0.583586	-0.025937	1.10074e-26	-0.475296
MIR449A	ENSG00000198983	hsa-miR-449a	CDC20B	ENSG00000164287		rs144949536	T/C	chr5:55170532-55170622	chr5:55112995-55173175	chr5:55170534	-	intron	+12	T: higher	FALSE	TRUE	FALSE	0.000258784	0.082196	0.000160024	0.0412246	0.971204	0.0451222	0.628867	0.576741	0.628868	0.56928	0.953309	0.576469	0.201726	0.0603621	0.61437	-0.023841	0.0406922	-0.0966308
MIR449B	ENSG00000207728	hsa-miR-449b-5p	CDC20B	ENSG00000164287		rs10061133	A/G	chr5:55170646-55170742	chr5:55112995-55173175	chr5:55170716	-	intron	P12	A: lower	TRUE	FALSE	FALSE	0.191918	1.4546e-20	0.913445	3.25921e-19	0.6213	1.5624e-22	0.628867	0.23905	0.571934	0.193087	0.0682491	0.23844	0.604907	0.0244802	0.42025	0.0381294	1.45073e-18	0.398761
MIR4804	ENSG00000263593	hsa-miR-4804-5p	TNPO1	ENSG00000083312	Platelet count	rs266435	G/C	chr5:72878591-72878663	chr5:72816312-72916733	chr5:72878605	+	intron	P6	G: higher	TRUE	FALSE	TRUE	0.106144	6.26467e-07	0.0257277	1.13835e-07	0.206669	1.30769e-07	0.00311649	0.927481	0.00292337	0.773274	0.133121	0.812911	0.0894766	-0.0802358	0.878753	0.0072193	1.68437e-07	0.243819
MIR4804	ENSG00000263593	hsa-miR-4804-3p	TNPO1	ENSG00000083312	Platelet count	rs266435	G/C	chr5:72878591-72878663	chr5:72816312-72916733	chr5:72878605	+	intron	P6	G: higher	FALSE	TRUE	FALSE	0.652552	0.0837033	0.496382	0.0486273	0.821355	0.0830183	0.00311649	0.927481	0.00292337	0.773274	0.133121	0.812911	0.174856	0.0641425	0.878753	0.0072193	0.0519805	0.091772
MIR1294	ENSG00000221430	hsa-miR-1294	GALNT10	ENSG00000164574	Body mass index; Menarche (age at onset); Schizophrenia	rs13186787	A/G	chr5:154347106-154347247	chr5:154190730-154420984	chr5:154347209	+	intron	P57	A: lower	TRUE	FALSE	TRUE	0.143285	3.18738e-10	0.181784	2.93519e-10	0.000276504	1.43983e-10	2.48228e-12	0.215292	1.25379e-12	0.0820392	0.320716	0.0860137	9.7123e-06	0.207067	0.0670887	-0.0864931	8.34706e-10	0.284466
MIR146A	ENSG00000283733	hsa-miR-146a-5p	MIR3142HG	ENSG00000253522	Systemic lupus erythematosus	rs2910164	G/C	chr5:160485352-160485450	chr5:160468268-160487426	chr5:160485411	+	exon	P40	G: higher	FALSE	FALSE	FALSE	4.00034e-09	6.51096e-06	6.70952e-07	0.0020682	0.30718	0.00104136	4.30284e-10	0.0254541	4.36221e-09	0.550416	0.561869	0.45502	7.6791e-09	0.268291	0.646545	0.0216991	0.00258418	0.141882
MIR146A	ENSG00000283733	hsa-miR-146a-3p	MIR3142HG	ENSG00000253522	Systemic lupus erythematosus	rs2910164	G/C	chr5:160485352-160485450	chr5:160468268-160487426	chr5:160485411	+	exon	P40	G: lower	TRUE	FALSE	TRUE	0.334365	3.51852e-38	0.116521	1.89448e-38	0.34462	2.82556e-46	4.30284e-10	0.0254541	4.36221e-09	0.550416	0.561869	0.45502	7.77876e-06	0.209251	0.646545	0.0216991	6.62377e-35	-0.537014
MIR4642	ENSG00000266619	hsa-miR-4642	CDC5L	ENSG00000096401		rs67182313	A/G	chr6:44435641-44435722	chr6:44387525-44450426	chr6:44435701	+	intron	P52	A: lower	TRUE	FALSE	FALSE	6.5737e-07	1.1568e-23	0.0616344	4.04317e-18	0.038588	1.62564e-22	4.62931e-09	0.799758	2.75283e-09	0.301808	0.192785	0.358812	0.301501	0.0488677	0.462352	0.0347722	3.59633e-15	0.359819
MIR339	ENSG00000199023	hsa-miR-339-3p	C7orf50	ENSG00000146540	Cholesterol, total; Endometriosis	rs72631820	T/C	chr7:1022933-1023026	chr7:996986-1138260	chr7:1022963	-	intron	P50	T: higher	FALSE	FALSE	TRUE	0.0385123	0.00790317	0.0262958	0.00484929	0.856376	0.00535565	0.000188964	0.336468	0.000247876	0.503264	0.702461	0.466918	0.0017504	0.147299	0.498622	0.0320146	0.00522719	-0.131588
MIR4657	ENSG00000284261	hsa-miR-4657	PURB	ENSG00000146676	Platelet count	rs112908972	C/A	chr7:44881748-44881800	chr7:44876293-44885361	chr7:44881788	-	exon	P13	C: lower	FALSE	FALSE	TRUE	0.850886	0.0485232	0.779244	0.0390257	0.389827	0.0479137	2.61127e-17	0.235261	2.58276e-17	0.505244	0.0103384	0.49026	0.193258	-0.0615114	0.537911	0.0291447	0.0428175	0.095636
MIR4653	ENSG00000264425	hsa-miR-4653-5p	AP1S1	ENSG00000106367		rs11983381	A/G	chr7:101159473-101159555	chr7:101154397-101161596	chr7:101159505	+	intron	P24	A: higher	TRUE	FALSE	FALSE	0.250396	2.19417e-05	0.0597448	2.3781e-06	4.09698e-06	7.23603e-06	4.90066e-07	0.85914	2.61485e-07	0.352713	0.0190241	0.399885	0.8631	-0.00816003	0.193146	-0.0615268	6.05662e-06	0.211685
MIR4467	ENSG00000284596	hsa-miR-4467	LRWD1	ENSG00000161036		rs60871950	G/A	chr7:102471469-102471531	chr7:102464929-102473168	chr7:102471489	+	intron	P18	G: higher	FALSE	FALSE	FALSE	6.38099e-05	1.96279e-06	0.0171206	0.00150773	0.355516	0.000174071	3.45056e-08	7.10743e-10	0.000300753	1.75025e-05	0.294351	2.20972e-06	0.136051	0.0704575	0.00012519	-0.18004	0.00440437	-0.134155
MIR4467	ENSG00000284596	hsa-miR-4467	LRWD1	ENSG00000161036		rs12534337	C/T	chr7:102471469-102471531	chr7:102464929-102473168	chr7:102471533	+	intron	+4	C: lower	TRUE	FALSE	FALSE	6.38099e-05	1.833e-28	0.000243459	1.80061e-30	1.73892e-14	3.3913e-31	3.45056e-08	0.364491	3.97608e-08	0.436482	0.382509	0.425777	0.136051	0.0704575	0.524225	0.0301318	2.79481e-26	0.471908
MIR3654	ENSG00000284135	hsa-miR-3654	CHCHD3	ENSG00000106554	Height	rs111673548	G/C	chr7:133034860-133034915	chr7:132784868-133082088	chr7:133034895	-	intron	P19	G: lower	FALSE	FALSE	FALSE	0.624208	7.12208e-06	0.611495	6.92911e-06	0.0245973	5.53701e-06	4.71237e-06	0.556467	5.52e-06	0.715592	0.804691	0.811199	0.562936	0.0273717	0.715261	0.0172628	1.08446e-05	0.205974
MIR597	ENSG00000207701	hsa-miR-597-5p	TNKS	ENSG00000173273	Neuroticism; Schizophrenia; Systemic lupus erythematosus	rs138960920	C/G	chr8:9741672-9741768	chr8:9555914-9782346	chr8:9741772	+	intron	+21	C: lower	FALSE	FALSE	TRUE	0.521803	0.000679181	0.503975	0.000671695	0.260179	0.000622355	6.51319e-05	0.742407	7.03209e-05	0.826803	0.99381	0.811205	0.614116	0.0238581	0.819488	-0.0107994	0.000743136	0.158622
MIR3686	ENSG00000263763	hsa-miR-3686	CCDC26	ENSG00000229140	Ulcerative colitis	rs6997249	G/A	chr8:129484057-129484142	chr8:129351691-129680239	chr8:129484119	-	intron	P12	G: lower	FALSE	FALSE	FALSE	0.18312	0.00328686	0.125657	0.00193971	0.00697861	0.00254846	7.4366e-17	0.467124	4.41956e-17	0.225303	0.186955	0.23252	0.0173183	0.112271	0.160844	0.0662878	0.00328334	0.138459
MIR4664	ENSG00000265660	hsa-miR-4664-3p	FAM83H	ENSG00000180921		rs6981062	A/G	chr8:143733083-143733153	chr8:143723933-143733801	chr8:143733121	-	intron/exon	P24	A: higher	FALSE	TRUE	TRUE	0.365536	0.176039	0.0783835	0.0152224	0.61749	0.0588522	0.000840412	0.0025301	0.0206329	0.172861	0.483424	0.0479256	0.0196258	0.110093	0.261761	0.0530724	0.0438838	-0.0951525
MIR4473	ENSG00000263790	hsa-miR-4473	MLLT3	ENSG00000171843	Atrial fibrillation	rs186097274	G/A	chr9:20411148-20411238	chr9:20341665-20622543	chr9:20411223	-	intron	P1	G: lower	TRUE	FALSE	FALSE	0.0567483	1.34568e-40	5.00725e-07	3.71923e-67	1.31286e-61	4.55216e-52	0.000965229	0.0562149	0.0011297	0.0676647	0.945083	0.0631874	0.16065	0.0663184	0.0619038	0.0881825	3.10238e-42	0.58301
MIR4670	ENSG00000264158	hsa-miR-4670-3p	ECM2	ENSG00000106823		rs185707936	T/C	chr9:92527984-92528058	chr9:92493554-92536655	chr9:92527979	-	intron	+12	T: lower	FALSE	FALSE	FALSE	0.00506201	5.71564e-10	0.0347607	6.56017e-09	0.264429	1.11238e-09	0.000148595	0.196999	6.67966e-05	0.0677427	0.0790819	0.0807258	0.851786	0.00884199	0.0462101	0.094131	1.07832e-08	0.26572
MIR4479	ENSG00000266507	hsa-miR-4479	TRAF2	ENSG00000127191		rs116932476	G/A	chr9:136886733-136886803	chr9:136881912-136926607	chr9:136886741	+	intron	P2	G: higher	FALSE	FALSE	TRUE	0.318978	0.0270881	0.25054	0.0187609	0.937438	0.0239426	1.13126e-08	0.338409	7.51017e-09	0.166072	0.488172	0.175953	0.347193	0.0444656	0.149375	0.0681508	0.0180498	-0.111555
MIR4480	ENSG00000263584	hsa-miR-4480	CAMK1D	ENSG00000183049	Body mass index; Coronary artery disease; Type 2 diabetes	rs7912031	T/G	chr10:12578753-12578823	chr10:12349482-12835545	chr10:12578764	+	intron	P3	T: higher	FALSE	FALSE	TRUE	0.0527023	1.0794e-07	0.536323	2.9183e-06	0.0802149	6.65253e-08	1.53319e-08	0.683573	1.17815e-08	0.411223	0.11131	0.435312	0.934584	-0.00388438	0.468869	0.0342683	3.84785e-05	0.192975
MIR605	ENSG00000207813	hsa-miR-605-3p	PRKG1	ENSG00000185532	Asthma; Breast cancer; Coronary artery disease; Schizophrenia	rs2043556	T/C	chr10:51299573-51299655	chr10:50991358-52298350	chr10:51299646	+	intron	+2	T: lower	FALSE	TRUE	TRUE	0.396249	0.0578719	0.339124	0.0450998	0.00209902	0.0563985	1.19607e-06	0.581565	1.46003e-06	0.850009	0.574158	0.814357	1.00339e-16	0.378303	0.80249	-0.0118368	0.0475343	0.0935687
MIR1307	ENSG00000283867	hsa-miR-1307-3p	USMG5	ENSG00000173915	Schizophrenia; Systemic lupus erythematosus	rs7911488	A/G	chr10:103394253-103394401	chr10:103389041-103396466	chr10:103394332	-	intron/exon	P30	A: higher	FALSE	TRUE	FALSE	2.42574e-06	4.113e-13	0.000359941	1.30488e-10	0.927033	9.60257e-12	5.21661e-09	0.143963	1.4229e-12	1.47683e-05	0.0525845	2.83567e-05	1.91001e-08	0.261328	7.18453e-05	-0.186238	5.54551e-09	-0.270731
MIR1307	ENSG00000283867	hsa-miR-1307-5p	USMG5	ENSG00000173915	Schizophrenia; Systemic lupus erythematosus	rs7911488	A/G	chr10:103394253-103394401	chr10:103389041-103396466	chr10:103394332	-	intron/exon	P30	A: higher	FALSE	TRUE	TRUE	0.0735001	1.21651e-05	0.330964	0.000106391	0.609984	1.40543e-05	5.21661e-09	0.143963	1.4229e-12	1.47683e-05	0.0525845	2.83567e-05	0.755602	-0.0147296	7.18453e-05	-0.186238	0.000644527	-0.160432
MIR2110	ENSG00000284442	hsa-miR-2110	CCDC186	ENSG00000165813		rs17091403	C/T	chr10:114174105-114174179	chr10:114120862-114174220	chr10:114174146	-	exon	P27	C: higher	TRUE	FALSE	FALSE	5.78389e-06	0.00171304	1.07238e-05	0.00338233	0.737597	0.00276297	9.60116e-09	0.569726	8.90897e-09	0.36082	0.875447	0.374314	0.0381259	-0.0978922	0.224311	0.057459	0.00149218	-0.149468
MIR1343	ENSG00000251862	hsa-miR-1343-5p	PDHX	ENSG00000110435	Systemic lupus erythematosus	rs2986407	C/T	chr11:34941837-34941920	chr11:34915829-35020591	chr11:34941869	+	intron	P19	C: lower	FALSE	FALSE	FALSE	0.807084	0.00239655	0.691019	0.00175736	0.289876	0.00226241	0.00360837	0.00119072	0.00462553	0.00168512	0.186462	0.00141627	0.0623862	0.0880205	0.00419997	-0.134859	0.00142302	-0.150107
MIR1343	ENSG00000251862	hsa-miR-1343-3p	PDHX	ENSG00000110435	Systemic lupus erythematosus	rs2986407	C/T	chr11:34941837-34941920	chr11:34915829-35020591	chr11:34941869	+	intron	P19	C: higher	TRUE	TRUE	TRUE	7.7379e-06	0.0575534	5.66463e-06	0.0354374	0.748867	0.036268	0.00360837	0.00119072	0.00462553	0.00168512	0.186462	0.00141627	0.936948	0.00374366	0.00419997	-0.134859	0.0345346	0.0997842
MIR1343	ENSG00000251862	hsa-miR-1343-3p	PDHX	ENSG00000110435	Systemic lupus erythematosus	rs11032942	T/C	chr11:34941837-34941920	chr11:34915829-35020591	chr11:34941912	+	intron	+3	T: lower	FALSE	FALSE	TRUE	7.7379e-06	4.71663e-05	0.00140175	0.0236367	0.122928	0.0069213	0.00360837	0.16608	0.00617589	0.394216	0.422433	0.310364	0.936948	0.00374366	0.480023	-0.0334146	0.051603	0.0919194
MIR1908	ENSG00000284416	hsa-miR-1908-3p	FADS1	ENSG00000149485	Bipolar disorder; Cholesterol, total; Colorectal cancer; Crohn's disease; HDL cholesterol; Height; LDL cholesterol; Platelet count; Rheumatoid arthritis; Triglycerides	rs174561	T/C	chr11:61815161-61815240	chr11:61799625-61829318	chr11:61815236	-	intron/exon	-7	T: lower	FALSE	FALSE	TRUE	3.74646e-05	0.0380972	8.50494e-08	3.14464e-05	0.767106	5.91863e-05	3.4322e-10	0.00188541	2.84478e-08	0.781731	0.0616393	0.587235	0.316412	0.0473861	0.738287	-0.0158113	0.000181512	0.175777
MIR1908	ENSG00000284416	hsa-miR-1908-5p	FADS1	ENSG00000149485	Bipolar disorder; Cholesterol, total; Colorectal cancer; Crohn's disease; HDL cholesterol; Height; LDL cholesterol; Platelet count; Rheumatoid arthritis; Triglycerides	rs174561	T/C	chr11:61815161-61815240	chr11:61799625-61829318	chr11:61815236	-	intron/exon	-7	T: lower	TRUE	FALSE	FALSE	1.08722e-08	1.52749e-18	7.23257e-06	2.26169e-15	0.616321	4.3235e-17	3.4322e-10	0.00188541	2.84478e-08	0.781731	0.0616393	0.587235	0.547569	-0.0284557	0.738287	-0.0158113	1.94971e-12	0.324045
MIR1304	ENSG00000284458	hsa-miR-1304-3p	TAF1D	ENSG00000166012		rs2155248	T/G	chr11:93733674-93733764	chr11:93729948-93784391	chr11:93733700	-	intron/exon	P46	T: lower	TRUE	FALSE	FALSE	2.07961e-45	1.57585e-125	0.326347	6.23675e-81	3.7286e-05	2.77824e-250	3.29209e-13	1.10039e-07	1.22999e-07	0.205453	0.783787	0.0844249	0.564335	-0.0272736	0.363601	0.042976	3.15897e-34	-0.532372
MIR1304	ENSG00000284458	hsa-miR-1304-5p	TAF1D	ENSG00000166012		rs2155248	T/G	chr11:93733674-93733764	chr11:93729948-93784391	chr11:93733700	-	intron/exon	P46	T: lower	TRUE	FALSE	FALSE	6.30225e-10	4.18815e-16	0.217438	1.90657e-06	0.652772	7.09319e-15	3.29209e-13	1.10039e-07	1.22999e-07	0.205453	0.783787	0.0844249	0.028589	-0.103322	0.363601	0.042976	0.000631715	-0.160686
MIR548L	ENSG00000221230	hsa-miR-548l	MRE11	ENSG00000020922		rs11020790	C/T	chr11:94466495-94466580	chr11:94415578-94493908	chr11:94466544	-	intron	P23	C: higher	FALSE	FALSE	FALSE	0.019733	0.00206268	0.0200038	0.0021533	0.8781	0.00192256	0.0703522	0.262998	0.1074	0.61622	0.934201	0.403823	0.0469348	0.0938217	0.635909	-0.022402	0.00395887	-0.135731
MIR548L	ENSG00000221230	hsa-miR-548l	MRE11	ENSG00000020922		rs13447640	G/A	chr11:94466495-94466580	chr11:94415578-94493908	chr11:94466555	-	intron	P12	G: higher	FALSE	FALSE	FALSE	0.019733	0.00206268	0.0200038	0.0021533	0.8781	0.00192256	0.0703522	0.262998	0.1074	0.61622	0.934201	0.403823	0.0469348	0.0938217	0.635909	-0.022402	0.00395887	-0.135731
MIR548L	ENSG00000221230	hsa-miR-548l	MRE11	ENSG00000020922		rs143312616	A/T	chr11:94466495-94466580	chr11:94415578-94493908	chr11:94466569	-	intron	-3	A: lower	FALSE	TRUE	FALSE	0.019733	0.0688582	0.0152408	0.0481762	0.272873	0.0527822	0.0703522	0.492701	0.0695344	0.51691	0.012244	0.506145	0.0469348	0.0938217	0.494927	0.0322904	0.0453609	0.0944988
MIR100	ENSG00000207994	hsa-miR-100-3p	MIR100HG	ENSG00000255248	Atrial fibrillation	rs543412	C/T	chr11:122152229-122152308	chr11:122028327-122556721	chr11:122152219	-	intron	+21	C: lower	FALSE	FALSE	TRUE	0.371982	0.0302004	0.272254	0.0184498	0.34348	0.0264156	0.135671	0.174555	0.190644	0.322153	0.738019	0.215771	0.16541	0.0655738	0.282642	-0.0508131	0.0192902	0.110396
MIR618	ENSG00000208022	hsa-miR-618	LIN7A	ENSG00000111052		rs2682818	C/A	chr12:80935736-80935833	chr12:80792520-80937925	chr12:80935757	-	intron	P62	C: higher	TRUE	FALSE	FALSE	1.14964e-09	1.27074e-07	1.34137e-12	1.0445e-10	0.381662	5.26538e-11	1.09387e-18	0.769552	1.37769e-18	0.542154	0.866786	0.548705	4.02398e-58	0.662756	0.603866	0.0245508	1.08589e-09	0.282602
MIR4700	ENSG00000284143	hsa-miR-4700-5p	UNC119B	ENSG00000175970		rs1055070	T/G	chr12:120723193-120723266	chr12:120710435-120723640	chr12:120723245	+	exon	P44	T: lower	FALSE	FALSE	TRUE	0.939507	0.0271922	0.849881	0.020317	0.980113	0.0266926	7.30359e-09	0.314538	5.61948e-09	0.183792	0.622892	0.19009	0.437622	0.0367219	0.165358	-0.0655818	0.0199851	0.109774
MIR4707	ENSG00000284118	hsa-miR-4707-3p	HAUS4	ENSG00000092036		rs2273626	C/A	chr14:22956950-22957029	chr14:22946228-22957161	chr14:22956973	-	intron/exon	P48	C: higher	FALSE	FALSE	FALSE	1.0955e-08	9.66354e-23	0.125664	1.02747e-14	0.605474	6.76234e-21	2.79597e-07	2.23508e-11	0.000523583	1.05161e-07	0.752127	8.81489e-09	0.000112775	0.181221	5.22927e-06	-0.213101	1.65472e-10	-0.295638
MIR4707	ENSG00000284118	hsa-miR-4707-5p	HAUS4	ENSG00000092036		rs2273626	C/A	chr14:22956950-22957029	chr14:22946228-22957161	chr14:22956973	-	intron/exon	P48	C: higher	FALSE	FALSE	FALSE	0.389834	0.00173046	0.864646	0.00873842	0.809907	0.00162211	2.79597e-07	2.23508e-11	0.000523583	1.05161e-07	0.752127	8.81489e-09	0.0103281	0.120926	5.22927e-06	-0.213101	0.0217021	-0.108316
MIR624	ENSG00000207952	hsa-miR-624-5p	STRN3	ENSG00000196792		rs11156654	T/A	chr14:31014646-31014742	chr14:30893799-31026401	chr14:31014749	-	intron	-22	T: higher	FALSE	FALSE	FALSE	0.536598	0.0305825	0.465795	0.0240814	0.53887	0.0300596	0.000421729	0.656427	0.000344698	0.409288	0.39338	0.44995	0.501605	-0.0317926	0.338434	0.0452791	0.0323457	-0.101021
MIR627	ENSG00000207712	hsa-miR-627-5p	VPS39	ENSG00000166887		rs2620381	A/C	chr15:42199570-42199666	chr15:42158701-42208316	chr15:42199650	-	intron	P2	A: higher	FALSE	FALSE	TRUE	0.512694	0.00390234	0.360698	0.00225775	0.4457	0.00357516	2.4273e-05	0.0562567	9.84334e-05	0.410134	0.447676	0.305752	0.24152	0.0553841	0.458916	0.0350396	0.00506624	-0.13206
MIR4511	ENSG00000264737	hsa-miR-4511	DENND4A	ENSG00000174485		rs2060455	A/G	chr15:65719246-65719332	chr15:65658046-65792293	chr15:65719292	-	intron	P27	A: higher	FALSE	FALSE	TRUE	0.000531725	0.000605226	0.000438578	0.000483232	0.935822	0.00042005	0.0956072	0.846117	0.0981185	0.892135	0.674513	0.868663	0.742897	-0.0155225	0.60785	-0.0242809	0.000420027	-0.165767
MIR629	ENSG00000207965	hsa-miR-629-5p	TLE3	ENSG00000140332	Atrial fibrillation; Height; Rheumatoid arthritis; Schizophrenia	rs78212770	C/G	chr15:70079372-70079468	chr15:70047790-70098176	chr15:70079438	-	intron	P10	C: higher	FALSE	FALSE	TRUE	2.23636e-06	0.0257105	7.9057e-07	0.00709078	0.66865	0.00779219	4.65802e-16	0.726865	5.3631e-16	0.615211	0.752717	0.61914	2.88468e-06	0.218739	0.501455	0.0318038	0.00822597	-0.124576
MIR3175	ENSG00000284324	hsa-miR-3175	CHD2	ENSG00000173575	Schizophrenia	rs1439619	T/G	chr15:92904399-92904475	chr15:92900189-93028005	chr15:92904401	+	intron	-7	T: lower	FALSE	FALSE	TRUE	0.459062	0.000127773	0.482891	0.000148055	0.380549	0.000111394	1.87349e-05	0.513598	1.58793e-05	0.312712	0.928678	0.333989	0.169326	-0.0649732	0.299622	0.0490578	0.000258426	0.171629
MIR3176	ENSG00000266235	hsa-miR-3176	CAPN15	ENSG00000103326		rs8054514	T/G	chr16:543277-543366	chr16:527717-554636	chr16:543277	+	intron	-24	T: higher	TRUE	FALSE	TRUE	2.40817e-05	1.34191e-20	0.046516	1.25416e-16	0.976617	5.78368e-20	0.000107942	0.0293727	0.000909108	0.98484	0.159708	0.664535	0.539862	0.029005	0.928571	0.00424232	4.56858e-13	-0.33271
MIR1910	ENSG00000283416	hsa-miR-1910-5p	C16orf74	ENSG00000154102	Type 2 diabetes	rs183226620	A/G	chr16:85741621-85741700	chr16:85690084-85751129	chr16:85741669	-	intron	P21	A: lower	FALSE	FALSE	FALSE	2.1423e-08	0.000463793	9.67276e-09	0.000205082	0.0869744	0.000190418	0.0111271	0.0431612	0.0153768	0.0676252	0.380594	0.0572894	2.81206e-35	0.53953	0.062558	0.0879631	0.000202175	0.174521
MIR5189	ENSG00000263456	hsa-miR-5189-5p	ZFPM1	ENSG00000179588	Platelet count	rs56292801	G/A	chr16:88468918-88469031	chr16:88453317-88537016	chr16:88468933	+	intron	-10	G: higher	FALSE	FALSE	TRUE	0.260414	2.85371e-05	0.233342	2.70865e-05	0.737046	2.23077e-05	7.61334e-08	0.447055	9.17002e-08	0.591091	0.42093	0.573337	0.445548	-0.0360904	0.665167	-0.0204796	2.07157e-05	-0.199436
MIR5189	ENSG00000263456	hsa-miR-5189-5p	ZFPM1	ENSG00000179588	Platelet count	rs35613341	C/G	chr16:88468918-88469031	chr16:88453317-88537016	chr16:88468999	+	intron	P57	C: higher	TRUE	FALSE	FALSE	0.260414	1.90099e-05	0.220868	1.62612e-05	0.387301	1.42981e-05	7.61334e-08	0.68378	8.85293e-08	0.854852	0.572482	0.835738	0.445548	-0.0360904	0.834783	0.00987038	1.35866e-05	-0.203721
MIR196A1	ENSG00000210741	hsa-miR-196a-1-3p	HOXB7	ENSG00000260027	Hypertension; Systolic blood pressure	rs718079	G/A	chr17:48632490-48632559	chr17:48607227-48633572	chr17:48632473	-	intron	+21	G: lower	FALSE	FALSE	TRUE	5.40627e-05	0.000197393	0.00411148	0.0398445	0.178927	0.0113575	5.65562e-10	0.227829	1.00907e-09	0.423945	0.871794	0.536008	1.48544e-36	0.548006	0.479691	0.0334398	0.0812499	-0.0823696
MIR4525	ENSG00000266107	hsa-miR-4525	RAB40B	ENSG00000141542		rs12952159	T/C	chr17:82668233-82668307	chr17:82654973-82698728	chr17:82668228	-	intron	+8	T: lower	FALSE	FALSE	FALSE	0.531751	0.00423298	0.552592	0.00457627	0.0719974	0.00404136	0.00072543	0.0927715	0.000510072	0.056025	0.542414	0.060447	0.000235104	0.172749	0.0562156	0.090176	0.00566889	0.130358
MIR4741	ENSG00000284331	hsa-miR-4741	RBBP8	ENSG00000101773	Height; Tuberculosis	rs7227168	C/T	chr18:22933349-22933438	chr18:22798261-23026488	chr18:22933411	+	intron/exon	P50	C: higher	FALSE	FALSE	FALSE	0.466635	0.000511328	0.613051	0.000902925	0.961511	0.000464988	0.00159098	0.260153	0.00291769	0.866165	0.816538	0.679451	0.548759	0.0283713	0.764435	-0.0141807	0.00188256	-0.146301
MIR4743	ENSG00000266276	hsa-miR-4743-5p	CTIF	ENSG00000134030		rs78396863	G/C	chr18:48670600-48670668	chr18:48539046-48863217	chr18:48670600	+	mirtron	-2	G: lower	FALSE	FALSE	FALSE	0.510199	0.0281197	0.478516	0.0253371	0.0807207	0.0276135	0.0055709	0.401774	0.00511771	0.317428	0.938712	0.336622	0.51583	0.0307438	0.364891	0.0428606	0.0275194	0.104024
MIR4745	ENSG00000284361	hsa-miR-4745-5p	PTBP1	ENSG00000011304		rs10422347	C/T	chr19:804940-805001	chr19:797075-812327	chr19:804959	+	mirtron	P19	C: higher	FALSE	FALSE	TRUE	1.13062e-08	0.00017345	5.10411e-08	0.000978473	0.283822	0.000734501	3.62376e-17	0.863949	4.08534e-17	0.933618	0.391523	0.943704	0.00177027	0.147145	0.962079	0.00225005	0.001202	-0.152361
MIR4745	ENSG00000284361	hsa-miR-4745-3p	PTBP1	ENSG00000011304		rs10422347	C/T	chr19:804940-805001	chr19:797075-812327	chr19:804959	+	mirtron	P19	C: higher	FALSE	FALSE	FALSE	0.209892	0.00155761	0.195192	0.00145975	0.36236	0.00139505	3.62376e-17	0.863949	4.08534e-17	0.933618	0.391523	0.943704	0.228044	-0.0569996	0.962079	0.00225005	0.00167206	-0.147925
MIR641	ENSG00000207631	hsa-miR-641	AKT2	ENSG00000105221	Diastolic blood pressure	rs73933241	T/G	chr19:40282543-40282641	chr19:40230317-40285536	chr19:40282535	-	intron	+22	T: lower	TRUE	FALSE	FALSE	4.11541e-18	3.13605e-26	1.41725e-08	3.50016e-16	0.0565497	2.72767e-18	0.00116092	0.00101436	0.0191846	0.0357708	0.501223	0.0113618	0.133894	0.070847	0.063879	0.0875257	5.73952e-14	0.344641
MIR1292	ENSG00000284481	hsa-miR-1292-3p	NOP56	ENSG00000101361		rs6115307	G/C	chr20:2652777-2652842	chr20:2652145-2658393	chr20:2652758	+	mirtron	-21	G: lower	FALSE	FALSE	TRUE	0.816511	0.0498777	0.69382	0.0337548	0.0734312	0.0492635	7.38075e-12	0.210956	3.23488e-12	0.0568807	0.713978	0.0606626	0.020425	0.109391	0.035765	0.0991179	0.0363129	-0.0988274
MIR646	ENSG00000207802	hsa-miR-646	MIR646HG	ENSG00000228340		rs6513496	T/C	chr20:60308474-60308567	chr20:60087840-60527458	chr20:60308476	+	intron	-12	T: lower	FALSE	FALSE	TRUE	0.805596	0.00239894	0.456912	0.000712389	0.000212095	0.00226471	4.0127e-05	0.487988	5.08738e-05	0.783989	0.542598	0.904213	0.865593	-0.00801	0.769712	0.0138537	0.00114822	0.152967
MIR4326	ENSG00000266104	hsa-miR-4326	ARFGAP1	ENSG00000101199		rs6062431	G/C	chr20:63286808-63286866	chr20:63272785-63289793	chr20:63286812	+	intron	-6	G: higher	TRUE	FALSE	TRUE	0.0312055	3.84753e-41	3.81754e-10	2.1905e-50	0.00018642	6.28543e-62	0.0488947	0.402047	0.0507033	0.4602	0.0789813	0.433355	0.521025	0.0303645	0.439009	-0.0366109	1.43189e-45	0.601757
MIR941-4	ENSG00000216195	hsa-miR-941	DNAJC5	ENSG00000101152	Prostate cancer	rs7360929	T/C	chr20:63919756-63919827	chr20:63895182-63936031	chr20:63919846	+	intron/exon	+22	T: higher	FALSE	FALSE	FALSE	0.107966	0.027158	0.148778	0.0442115	0.723323	0.0324119	4.21009e-06	0.351136	3.51286e-06	0.225344	0.810121	0.236486	0.284024	0.0506677	0.256261	-0.0536879	0.0509066	-0.0921938
MIR4761	ENSG00000284031	hsa-miR-4761-3p	COMT	ENSG00000093010		rs4680	G/A	chr22:19963753-19963834	chr22:19941607-19969975	chr22:19963748	+	intron/exon	-7	G: higher	TRUE	FALSE	FALSE	9.73576e-06	3.34436e-15	0.00451336	4.13971e-12	0.613961	1.07739e-13	0.00110671	0.0460354	0.0029838	0.184157	0.343138	0.132758	0.805868	0.0116302	0.225601	-0.0572996	2.63249e-11	-0.307768
MIR548J	ENSG00000221760	hsa-miR-548j-3p	TPST2	ENSG00000128294		rs4822739	C/G	chr22:26555212-26555323	chr22:26521983-26596717	chr22:26555219	-	intron	+20	C: lower	FALSE	FALSE	FALSE	0.074614	5.43262e-08	0.397081	5.13944e-07	0.0238775	3.19877e-08	4.94582e-13	0.000993024	2.66399e-11	0.127137	0.117259	0.0976073	0.31455	0.0475686	0.206487	0.0597314	1.62358e-06	0.22405
MIR548J	ENSG00000221760	hsa-miR-548j-5p	TPST2	ENSG00000128294		rs4822739	C/G	chr22:26555212-26555323	chr22:26521983-26596717	chr22:26555219	-	intron	+20	C: lower	TRUE	FALSE	FALSE	4.22486e-05	4.52153e-13	0.00295796	6.43816e-11	0.392779	4.79881e-12	4.94582e-13	0.000993024	2.66399e-11	0.127137	0.117259	0.0976073	0.00120501	0.152328	0.206487	0.0597314	2.72941e-10	0.292235
MIR3619	ENSG00000266533	hsa-miR-3619-5p	MIRLET7BHG	ENSG00000197182	Schizophrenia	rs7410377	G/A	chr22:46091044-46091126	chr22:46053869-46113928	chr22:46091131	+	intron	+20	G: lower	FALSE	FALSE	TRUE	0.880826	0.033823	0.858824	0.0322102	0.616979	0.0332804	0.475347	0.762309	0.477195	0.768241	0.418051	0.762172	0.709518	-0.0176273	0.730835	0.0162794	0.0473786	0.0936342

## Sheet: Barplot
Category	N
Uncoupling of eQTL effects	27
Simpson-like paradox	11
Non-transitivity paradox	36
