# Supplementary material for: A genetic variant associated with multiple sclerosis inversely affects the expression of CD58 and microRNA-548ac from the same gene
Source: PLoS Genet. 2019 Feb 7;15(2):e1007961. doi: 10.1371/journal.pgen.1007961 (PMC6382214; doi:10.1371/journal.pgen.1007961)
Supplement: S2 Table — Affymetrix Human Transcriptome Arrays (HTA) 2.0 were employed for measuring the gene expression profiles of HeLa cells, which were transiently transfected with either a plasmid for in vitro expression of the miRNA or a negative control plasmid with scrambled sequence. Transcripts showing reduced levels after 24 h or after 48 h in mir-548ac-G-transfected cells (with p-value<0.05 and fold-change≤-1.5) were considered as being regulated by hsa-miR-548ac directly or indirectly. This table provides the probe set identifiers, official gene symbols (if available), Entrez Gene database identifiers (ID), the number of 25mer oligonucleotide probes per probe set, robust means (Tukey's biweight of log2 signals) for each group of samples (at least duplicates) as well as the results of the differential expression analysis. The fold-changes are given for the data on linear scale, and they have a negative sign if the levels were higher in the negative control samples. Additional columns define the criteria, which were used to prioritize a subset of most likely target genes for the validation experiment with luciferase reporter assays. Moreover, we provide information on sequence similarities with mir-548 family members and whether there is already evidence of an interaction in miRNA databases [31,32]. The rightmost columns specify whether the genes are expressed in different cell types of the blood and brain (- = not measured). The results of the gene set enrichment analysis are presented on the second sheet. See the "Materials and methods" section for more details. DC = dendritic cell, NK cell = natural killer cell, NKT cell = natural killer T-cell, OPC = oligodendrocyte precursor cell. (XLS) [file pgen.1007961.s002.xls]

## Sheet: Target_Gene_Screening
						Average expression				Differential expression
						mir-548ac-G vector		Scrambled control		Fold-change		p-value		Downregulated	Expressed	Verified by	Target gene	Related to	Predicted by	Recorded in	RNA expression in blood cell types								RNA expression in brain cell types
Probe set	Chromosome position (GRCh37)	Strand	Probe count	Gene symbol	Entrez ID	24 h	48 h	24 h	48 h	24 h	48 h	24 h	48 h	24 h and 48 h	at high levels	RNAhybrid	prioritized	mir-548 family	miRWalk	miRTarBase	B-cell	CD4+ T-cell	CD8+ T-cell	NK cell	NKT cell	Monocyte	Granulocyte	DC	Astrocyte	Endothelial cell	Microglia	Neuron	Oligodendrocyte	OPC
TC01005286.hg.1	chr1:16115910-16126839	-	63			4.28	4.37	4.98	4.66	-1.63	-1.22	0.0125	0.4026	TRUE	FALSE	FALSE	FALSE	FALSE	FALSE	FALSE	-	-	-	-	-	-	-	-	-	-	-	-	-	-
TC01002258.hg.1	chr1:16450832-16482582	-	214	EPHA2	1969	6.34	7.43	7.74	7.46	-2.64	-1.02	0.0057	0.9108	TRUE	FALSE	TRUE	FALSE	FALSE	TRUE	FALSE	FALSE	FALSE	FALSE	FALSE	FALSE	FALSE	TRUE	TRUE	FALSE	FALSE	FALSE	FALSE	FALSE	FALSE
TC01002270.hg.1	chr1:16874160-16874232	-	30			12.34	12.37	13.09	12.71	-1.69	-1.27	0.034	0.2836	TRUE	TRUE	FALSE	FALSE	FALSE	FALSE	FALSE	-	-	-	-	-	-	-	-	-	-	-	-	-	-
TC01000220.hg.1	chr1:17186693-17186765	+	30			12.34	12.37	13.09	12.71	-1.69	-1.27	0.034	0.2836	TRUE	TRUE	FALSE	FALSE	FALSE	FALSE	FALSE	-	-	-	-	-	-	-	-	-	-	-	-	-	-
TC01000226.hg.1	chr1:17222646-17222720	+	30			13.94	15.6	14.62	15.32	-1.6	1.21	0.0433	0.4637	FALSE	TRUE	FALSE	FALSE	FALSE	FALSE	FALSE	-	-	-	-	-	-	-	-	-	-	-	-	-	-
TC01002337.hg.1	chr1:23516993-23520755	-	30	HTR1D	3352	3.9	3.79	4.73	3.74	-1.78	1.03	0.0218	0.9128	FALSE	FALSE	FALSE	FALSE	FALSE	FALSE	FALSE	FALSE	FALSE	FALSE	FALSE	FALSE	FALSE	FALSE	FALSE	FALSE	FALSE	FALSE	FALSE	FALSE	FALSE
TC01002338.hg.1	chr1:23518388-23521222	-	30	HTR1D	3352	3.59	3.57	4.53	3.54	-1.92	1.02	0.0037	0.9877	FALSE	FALSE	FALSE	FALSE	FALSE	FALSE	FALSE	FALSE	FALSE	FALSE	FALSE	FALSE	FALSE	FALSE	FALSE	FALSE	FALSE	FALSE	FALSE	FALSE	FALSE
TC01002412.hg.1	chr1:27992572-27998729	-	60	IFI6	2537	13.9	15.02	14.87	14.09	-1.96	1.9	0.0256	0.0575	FALSE	TRUE	FALSE	FALSE	FALSE	FALSE	FALSE	FALSE	FALSE	TRUE	FALSE	FALSE	FALSE	FALSE	FALSE	FALSE	FALSE	FALSE	FALSE	FALSE	FALSE
TC01000377.hg.1	chr1:28585963-28609002	+	130	SESN2	83667	6.05	6.42	6.68	6.37	-1.55	1.04	0.0041	0.7831	FALSE	FALSE	FALSE	FALSE	FALSE	FALSE	FALSE	-	-	-	-	-	-	-	-	FALSE	FALSE	FALSE	FALSE	FALSE	FALSE
TC01002490.hg.1	chr1:35244162-35244247	-	30			6.64	7.48	7.83	8.2	-2.29	-1.64	0.0205	0.016	TRUE	FALSE	FALSE	FALSE	TRUE	FALSE	FALSE	-	-	-	-	-	-	-	-	-	-	-	-	-	-
TC01002578.hg.1	chr1:43391046-43424847	-	293	SLC2A1	6513	10.09	10.24	10.68	10.09	-1.51	1.11	0.0223	0.9896	FALSE	TRUE	TRUE	FALSE	FALSE	TRUE	FALSE	FALSE	FALSE	FALSE	FALSE	FALSE	FALSE	FALSE	FALSE	FALSE	TRUE	FALSE	FALSE	FALSE	FALSE
TC01000618.hg.1	chr1:51215968-51216025	+	30			4.03	5	4.79	5.01	-1.7	-1.01	0.0005	0.7417	TRUE	FALSE	FALSE	FALSE	FALSE	FALSE	FALSE	-	-	-	-	-	-	-	-	-	-	-	-	-	-
TC01000723.hg.1	chr1:64239690-64647181	+	167	ROR1	4919	5.57	6.01	6.17	6.32	-1.51	-1.23	0.0355	0.1974	TRUE	FALSE	FALSE	FALSE	FALSE	FALSE	FALSE	FALSE	FALSE	FALSE	FALSE	FALSE	FALSE	FALSE	FALSE	FALSE	FALSE	FALSE	FALSE	FALSE	FALSE
TC01000745.hg.1	chr1:68150744-68154021	+	90	GADD45A	1647	7.27	8.19	8.17	8.19	-1.87	-1	0.0189	0.5053	TRUE	FALSE	TRUE	FALSE	FALSE	FALSE	FALSE	TRUE	TRUE	TRUE	TRUE	TRUE	TRUE	TRUE	TRUE	FALSE	FALSE	FALSE	FALSE	FALSE	FALSE
TC01000796.hg.1	chr1:79152745-79152845	+	30			3.2	3.31	4.09	3.73	-1.85	-1.34	4.24e-05	0.0052	TRUE	FALSE	FALSE	FALSE	TRUE	FALSE	FALSE	-	-	-	-	-	-	-	-	-	-	-	-	-	-
TC01000807.hg.1	chr1:84379037-84379062	+	2			11.22	11.87	13.36	14.93	-4.41	-8.33	0.0004	6.31e-05	TRUE	TRUE	FALSE	FALSE	TRUE	FALSE	FALSE	-	-	-	-	-	-	-	-	-	-	-	-	-	-
TC01000818.hg.1	chr1:86046444-86049648	+	160	CYR61	3491	8.4	10.34	10.17	9.88	-3.4	1.38	0.0077	0.7953	FALSE	TRUE	FALSE	FALSE	FALSE	FALSE	FALSE	FALSE	FALSE	FALSE	FALSE	FALSE	FALSE	FALSE	FALSE	FALSE	TRUE	FALSE	FALSE	FALSE	FALSE
TC01000888.hg.1	chr1:98838941-98839055	+	30			4.87	4.56	5.69	5.34	-1.76	-1.71	0.0079	0.0086	TRUE	FALSE	FALSE	FALSE	TRUE	FALSE	FALSE	-	-	-	-	-	-	-	-	-	-	-	-	-	-
TC01003064.hg.1	chr1:142689206-142689235	-	6			4.07	3.58	4	4.28	1.05	-1.62	0.8093	0.0345	FALSE	FALSE	FALSE	FALSE	FALSE	FALSE	FALSE	-	-	-	-	-	-	-	-	-	-	-	-	-	-
TC01001090.hg.1	chr1:145438462-145442635	+	215	TXNIP	10628	7.2	8.62	8.09	8.9	-1.86	-1.21	0.0094	0.2685	TRUE	FALSE	FALSE	FALSE	FALSE	TRUE	FALSE	TRUE	TRUE	TRUE	TRUE	TRUE	TRUE	TRUE	TRUE	TRUE	TRUE	TRUE	FALSE	TRUE	TRUE
TC01005816.hg.1	chr1:150547035-150547601	-	30			8.06	8.62	8.72	8.7	-1.57	-1.05	0.0021	0.619	TRUE	FALSE	FALSE	FALSE	FALSE	FALSE	FALSE	-	-	-	-	-	-	-	-	-	-	-	-	-	-
TC01005824.hg.1	chr1:151955643-151958706	-	30	S100A10	6281	14.31	14.27	14.96	14.21	-1.57	1.05	0.0212	0.8389	FALSE	TRUE	FALSE	FALSE	FALSE	FALSE	FALSE	TRUE	TRUE	TRUE	TRUE	TRUE	TRUE	TRUE	TRUE	FALSE	TRUE	FALSE	FALSE	FALSE	FALSE
TC01001364.hg.1	chr1:160175125-160185166	+	132	PEA15	8682	8.82	9.27	9.82	9.34	-2	-1.05	0.0086	0.6065	TRUE	FALSE	FALSE	FALSE	FALSE	FALSE	FALSE	TRUE	FALSE	TRUE	TRUE	TRUE	TRUE	TRUE	TRUE	TRUE	TRUE	TRUE	TRUE	FALSE	TRUE
TC01001401.hg.1	chr1:161494036-161496700	+	50	HSPA6	3310	6.11	6.59	6.74	7.18	-1.54	-1.5	0.0091	0.0345	TRUE	FALSE	FALSE	FALSE	FALSE	FALSE	FALSE	FALSE	FALSE	FALSE	TRUE	TRUE	TRUE	TRUE	FALSE	FALSE	FALSE	TRUE	TRUE	FALSE	TRUE
TC01004796.hg.1	chr1:161496264-161497073	+	30			3.48	5.76	5.77	6.85	-4.9	-2.13	0.0018	0.0288	TRUE	FALSE	FALSE	FALSE	FALSE	FALSE	FALSE	-	-	-	-	-	-	-	-	-	-	-	-	-	-
TC01001407.hg.1	chr1:161575849-161578341	+	30	HSPA7	3311	5.1	5.79	6.13	6.5	-2.04	-1.64	0.0102	0.0814	TRUE	FALSE	FALSE	FALSE	FALSE	FALSE	FALSE	-	-	-	-	-	-	-	-	FALSE	FALSE	FALSE	FALSE	FALSE	FALSE
TC01003552.hg.1	chr1:175937533-175937676	-	30	SCARNA3	677679	4.53	4.75	4.51	5.81	1.02	-2.08	0.9975	0.0174	FALSE	FALSE	FALSE	FALSE	FALSE	FALSE	FALSE	-	-	-	-	-	-	-	-	FALSE	FALSE	FALSE	FALSE	FALSE	FALSE
TC01003566.hg.1	chr1:179068462-179198819	-	230	ABL2	27	8.69	9.15	9.89	9.76	-2.3	-1.52	0.0121	0.294	TRUE	FALSE	TRUE	FALSE	FALSE	FALSE	FALSE	FALSE	FALSE	FALSE	FALSE	FALSE	FALSE	FALSE	FALSE	FALSE	TRUE	TRUE	FALSE	FALSE	TRUE
TC01005963.hg.1	chr1:179070803-179074885	-	20			8.69	8.57	9.95	9.37	-2.4	-1.75	0.0165	0.2516	TRUE	FALSE	FALSE	FALSE	FALSE	FALSE	FALSE	-	-	-	-	-	-	-	-	-	-	-	-	-	-
TC01003624.hg.1	chr1:184759858-184943682	-	279	FAM129A	116496	5.07	5.23	5.75	5.2	-1.6	1.02	0.0096	0.8083	FALSE	FALSE	TRUE	FALSE	FALSE	TRUE	FALSE	TRUE	TRUE	TRUE	TRUE	TRUE	TRUE	TRUE	TRUE	FALSE	FALSE	FALSE	FALSE	FALSE	FALSE
TC01005999.hg.1	chr1:186337019-186344272	-	40	TPR	7175	13.16	12.68	12.23	13.67	1.9	-1.99	0.0039	0.0113	FALSE	TRUE	FALSE	FALSE	FALSE	FALSE	FALSE	TRUE	TRUE	TRUE	TRUE	TRUE	TRUE	TRUE	TRUE	TRUE	TRUE	FALSE	TRUE	TRUE	TRUE
TC01003638.hg.1	chr1:186640923-186649559	-	150	PTGS2	5743	11.48	13.36	12.89	13.19	-2.65	1.12	0.0398	0.7715	FALSE	TRUE	FALSE	FALSE	FALSE	FALSE	FALSE	TRUE	TRUE	TRUE	TRUE	TRUE	TRUE	TRUE	TRUE	FALSE	TRUE	FALSE	FALSE	FALSE	FALSE
TC01004923.hg.1	chr1:193224754-193233744	+	100			5.75	5.56	5.48	6.14	1.21	-1.5	0.0211	0.0022	FALSE	FALSE	FALSE	FALSE	FALSE	FALSE	FALSE	-	-	-	-	-	-	-	-	-	-	-	-	-	-
TC01003745.hg.1	chr1:205271187-205290883	-	84	NUAK2	81788	4.54	5.14	5.29	5.21	-1.68	-1.05	0.0065	0.9109	TRUE	FALSE	FALSE	FALSE	FALSE	FALSE	FALSE	TRUE	TRUE	TRUE	TRUE	TRUE	TRUE	TRUE	TRUE	FALSE	FALSE	FALSE	FALSE	FALSE	FALSE
TC01001777.hg.1	chr1:212738676-212794119	+	164	ATF3	467	5.72	6.42	7	6.79	-2.43	-1.3	0.0053	0.3244	TRUE	FALSE	FALSE	FALSE	FALSE	FALSE	FALSE	FALSE	FALSE	FALSE	TRUE	TRUE	TRUE	TRUE	TRUE	FALSE	TRUE	TRUE	FALSE	FALSE	FALSE
TC01006114.hg.1	chr1:217649646-217651906	-	30			3.74	3.5	3.62	4.25	1.08	-1.68	0.7155	0.0053	FALSE	FALSE	FALSE	FALSE	FALSE	FALSE	FALSE	-	-	-	-	-	-	-	-	-	-	-	-	-	-
TC01005146.hg.1	chr1:242072240-242075035	+	30			3.72	3.7	3.81	4.3	-1.06	-1.52	0.9387	0.007	TRUE	FALSE	FALSE	FALSE	FALSE	FALSE	FALSE	-	-	-	-	-	-	-	-	-	-	-	-	-	-
TC01005158.hg.1	chr1:246830010-246831658	+	30	CNST	163882	7.15	7.49	7.81	7.73	-1.58	-1.18	0.0095	0.329	TRUE	FALSE	TRUE	FALSE	FALSE	FALSE	FALSE	-	-	-	-	-	-	-	-	FALSE	FALSE	FALSE	FALSE	FALSE	FALSE
TC02001731.hg.1	chr2:34628739-34628822	-	30			7.22	7.71	8.06	8.78	-1.79	-2.09	0.0359	0.0029	TRUE	FALSE	FALSE	FALSE	TRUE	FALSE	FALSE	-	-	-	-	-	-	-	-	-	-	-	-	-	-
TC02001783.hg.1	chr2:43092605-43092689	-	30			5.6	5.82	6.26	6.82	-1.57	-1.99	0.112	0.0063	TRUE	FALSE	FALSE	FALSE	TRUE	FALSE	FALSE	-	-	-	-	-	-	-	-	-	-	-	-	-	-
TC02000281.hg.1	chr2:46520806-46613842	+	329	EPAS1	2034	6.78	7.68	7.6	7.48	-1.77	1.15	0.001	0.2491	FALSE	FALSE	TRUE	FALSE	FALSE	TRUE	FALSE	FALSE	FALSE	FALSE	TRUE	TRUE	FALSE	TRUE	TRUE	FALSE	TRUE	FALSE	FALSE	FALSE	FALSE
TC02001832.hg.1	chr2:49286726-49286818	-	30			3.78	3.57	3.89	4.21	-1.08	-1.55	0.21	0.0004	TRUE	FALSE	FALSE	FALSE	TRUE	FALSE	FALSE	-	-	-	-	-	-	-	-	-	-	-	-	-	-
TC02003263.hg.1	chr2:61159963-61163467	+	30			5.57	4.89	5.69	5.83	-1.09	-1.92	0.6605	0.0085	TRUE	FALSE	FALSE	FALSE	FALSE	FALSE	FALSE	-	-	-	-	-	-	-	-	-	-	-	-	-	-
TC02001923.hg.1	chr2:65537985-65659771	-	230	SPRED2	200734	4.92	5.44	5.54	5.33	-1.53	1.08	0.001	0.3886	FALSE	FALSE	FALSE	FALSE	FALSE	FALSE	FALSE	FALSE	FALSE	FALSE	TRUE	TRUE	TRUE	TRUE	TRUE	FALSE	FALSE	FALSE	FALSE	FALSE	FALSE
TC02004970.hg.1	chr2:70142173-70170077	+	213	MXD1	4084	6.69	7.04	7.36	7.36	-1.59	-1.25	0.0144	0.1442	TRUE	FALSE	TRUE	FALSE	FALSE	TRUE	FALSE	FALSE	FALSE	FALSE	TRUE	FALSE	TRUE	FALSE	TRUE	FALSE	TRUE	TRUE	TRUE	FALSE	FALSE
TC02004352.hg.1	chr2:77733047-77735302	-	30			4.91	4.14	4.36	4.91	1.47	-1.7	0.0158	0.0137	FALSE	FALSE	FALSE	FALSE	FALSE	FALSE	FALSE	-	-	-	-	-	-	-	-	-	-	-	-	-	-
TC02003382.hg.1	chr2:87754887-87906324	+	195	MIR4435-2HG; LINC00152	541471; 112597	9.42	10.28	10.05	10.12	-1.55	1.12	0.0288	0.5354	FALSE	TRUE	FALSE	FALSE	FALSE	FALSE	FALSE	-	-	-	-	-	-	-	-	FALSE	FALSE	FALSE	FALSE	FALSE	FALSE
TC02003385.hg.1	chr2:88045926-88047354	+	30			4.47	4.85	5.14	5	-1.59	-1.11	0.0159	0.6092	TRUE	FALSE	FALSE	FALSE	FALSE	FALSE	FALSE	-	-	-	-	-	-	-	-	-	-	-	-	-	-
TC02000611.hg.1	chr2:101436613-101613291	+	358	NPAS2	4862	6.89	7.37	7.5	7.22	-1.52	1.11	0.0088	0.3584	FALSE	FALSE	FALSE	FALSE	FALSE	FALSE	FALSE	FALSE	FALSE	FALSE	FALSE	FALSE	FALSE	FALSE	FALSE	FALSE	FALSE	FALSE	FALSE	FALSE	FALSE
TC02000692.hg.1	chr2:111458325-111458355	+	7			3.58	3.1	3.67	3.99	-1.06	-1.86	0.2842	0.0073	TRUE	FALSE	FALSE	FALSE	FALSE	FALSE	FALSE	-	-	-	-	-	-	-	-	-	-	-	-	-	-
TC02004506.hg.1	chr2:112249520-112252388	-	30			6.68	7.61	7.37	7.59	-1.61	1.01	0.0439	0.6743	FALSE	FALSE	FALSE	FALSE	FALSE	FALSE	FALSE	-	-	-	-	-	-	-	-	-	-	-	-	-	-
TC02002323.hg.1	chr2:131031159-131031227	-	30			3.23	3.43	3.88	3.6	-1.57	-1.12	0.0251	0.5314	TRUE	FALSE	FALSE	FALSE	FALSE	FALSE	FALSE	-	-	-	-	-	-	-	-	-	-	-	-	-	-
TC02002445.hg.1	chr2:157180944-157198860	-	230	NR4A2	4929	9.35	9.73	9.99	9.51	-1.56	1.16	0.0151	0.5321	FALSE	FALSE	FALSE	FALSE	FALSE	FALSE	FALSE	TRUE	TRUE	TRUE	TRUE	TRUE	TRUE	TRUE	TRUE	FALSE	TRUE	TRUE	FALSE	TRUE	FALSE
TC02000953.hg.1	chr2:157788683-157788766	+	30			5.3	5.46	5.54	6.46	-1.18	-2	0.2533	0.0008	TRUE	FALSE	FALSE	FALSE	TRUE	FALSE	FALSE	-	-	-	-	-	-	-	-	-	-	-	-	-	-
TC02002624.hg.1	chr2:191829084-191885686	-	413	STAT1	6772	9.97	10.42	10.63	10.29	-1.57	1.09	0.0421	0.8118	FALSE	TRUE	FALSE	FALSE	FALSE	FALSE	FALSE	TRUE	TRUE	TRUE	TRUE	TRUE	TRUE	TRUE	TRUE	FALSE	FALSE	TRUE	TRUE	FALSE	TRUE
TC02004828.hg.1	chr2:223422795-223423466	-	30			2.93	3.4	3.58	3.14	-1.57	1.19	0.0119	0.2187	FALSE	FALSE	FALSE	FALSE	FALSE	FALSE	FALSE	-	-	-	-	-	-	-	-	-	-	-	-	-	-
TC03000015.hg.1	chr3:5020801-5027008	+	140	BHLHE40	8553	7.2	7.65	8.04	7.69	-1.79	-1.03	0.0457	0.7993	TRUE	FALSE	TRUE	FALSE	FALSE	FALSE	FALSE	FALSE	FALSE	FALSE	TRUE	FALSE	FALSE	FALSE	TRUE	FALSE	TRUE	TRUE	FALSE	FALSE	FALSE
TC03000056.hg.1	chr3:10206549-10285427	+	140	IRAK2	3656	4.8	5.24	5.52	5.57	-1.64	-1.26	0.0335	0.2308	TRUE	FALSE	FALSE	FALSE	FALSE	FALSE	FALSE	-	-	-	-	-	-	-	-	FALSE	FALSE	TRUE	FALSE	FALSE	FALSE
TC03000096.hg.1	chr3:15468862-15484120	+	100	EAF1	85403	6.79	7.02	7.39	7.49	-1.51	-1.38	0.0202	0.0947	TRUE	FALSE	TRUE	FALSE	FALSE	TRUE	FALSE	-	-	-	-	-	-	-	-	FALSE	FALSE	TRUE	TRUE	TRUE	FALSE
TC03001263.hg.1	chr3:29410828-29410912	-	30			5.5	6.17	6.5	7.09	-2.01	-1.89	0.0043	0.0028	TRUE	FALSE	FALSE	FALSE	TRUE	FALSE	FALSE	-	-	-	-	-	-	-	-	-	-	-	-	-	-
TC03002295.hg.1	chr3:39462167-39465596	+	30			4.9	4.69	5.57	5.04	-1.59	-1.27	0.0348	0.3539	TRUE	FALSE	FALSE	FALSE	FALSE	FALSE	FALSE	-	-	-	-	-	-	-	-	-	-	-	-	-	-
TC03001469.hg.1	chr3:53367087-53367155	-	30			4.53	4.04	4.09	4.74	1.35	-1.63	0.1586	0.0076	FALSE	FALSE	FALSE	FALSE	FALSE	FALSE	FALSE	-	-	-	-	-	-	-	-	-	-	-	-	-	-
TC03001554.hg.1	chr3:72423744-72496069	-	70	RYBP	23429	7.07	7.83	7.83	7.89	-1.69	-1.04	0.0365	0.6142	TRUE	FALSE	TRUE	FALSE	FALSE	TRUE	FALSE	TRUE	TRUE	TRUE	TRUE	TRUE	TRUE	TRUE	TRUE	FALSE	FALSE	FALSE	FALSE	FALSE	FALSE
TC03000531.hg.1	chr3:102878804-102878968	+	30			5.87	6.99	6.57	6.73	-1.63	1.19	0.0101	0.6946	FALSE	FALSE	FALSE	FALSE	FALSE	FALSE	FALSE	-	-	-	-	-	-	-	-	-	-	-	-	-	-
TC03003038.hg.1	chr3:114033348-114052767	-	110	ZBTB20	26137	8.82	8.81	8.43	9.46	1.31	-1.57	0.095	0.0464	FALSE	FALSE	TRUE	FALSE	FALSE	TRUE	FALSE	TRUE	TRUE	TRUE	TRUE	TRUE	TRUE	TRUE	TRUE	TRUE	TRUE	FALSE	FALSE	TRUE	FALSE
TC03001717.hg.1	chr3:124480795-124606674	-	288	ITGB5	3693	5.97	6.35	6.56	6.43	-1.51	-1.06	0.0233	0.6757	TRUE	FALSE	FALSE	FALSE	FALSE	FALSE	FALSE	FALSE	FALSE	FALSE	FALSE	FALSE	FALSE	FALSE	FALSE	FALSE	FALSE	FALSE	FALSE	FALSE	FALSE
TC03000794.hg.1	chr3:147798620-147798709	+	30			3.99	3.65	4.38	4.25	-1.31	-1.52	0.1099	0.0413	TRUE	FALSE	FALSE	FALSE	TRUE	FALSE	FALSE	-	-	-	-	-	-	-	-	-	-	-	-	-	-
TC03002590.hg.1	chr3:149002730-149005632	+	30			3.22	3.45	3.89	3.42	-1.59	1.02	0.0032	0.8435	FALSE	FALSE	FALSE	FALSE	FALSE	FALSE	FALSE	-	-	-	-	-	-	-	-	-	-	-	-	-	-
TC03000814.hg.1	chr3:150126080-150177903	+	200	TSC22D2	9819	7.55	7.96	8.3	8.2	-1.68	-1.18	0.006	0.2176	TRUE	FALSE	FALSE	FALSE	FALSE	FALSE	TRUE	TRUE	TRUE	TRUE	TRUE	TRUE	TRUE	TRUE	TRUE	TRUE	TRUE	TRUE	TRUE	TRUE	TRUE
TC03000833.hg.1	chr3:152167061-152167173	+	30			6.96	7.29	6.89	7.89	1.05	-1.51	0.1547	0.0039	FALSE	FALSE	FALSE	FALSE	FALSE	FALSE	FALSE	-	-	-	-	-	-	-	-	-	-	-	-	-	-
TC03000853.hg.1	chr3:156391024-156424559	+	141	TIPARP	25976	6.93	7.29	7.94	7.75	-2.01	-1.38	0.0489	0.3444	TRUE	FALSE	FALSE	FALSE	FALSE	FALSE	FALSE	TRUE	TRUE	TRUE	TRUE	TRUE	TRUE	TRUE	TRUE	TRUE	TRUE	FALSE	FALSE	TRUE	TRUE
TC03003333.hg.1	chr3:185764097-185828107	-	384	ETV5	2119	3.9	4.62	4.48	4.66	-1.5	-1.03	0.045	0.8211	TRUE	FALSE	TRUE	FALSE	FALSE	TRUE	FALSE	FALSE	FALSE	FALSE	FALSE	FALSE	FALSE	FALSE	FALSE	TRUE	FALSE	TRUE	TRUE	TRUE	TRUE
TC03002108.hg.1	chr3:190023490-190040264	-	105	CLDN1	9076	4.73	5.27	5.9	5.31	-2.25	-1.03	0.0108	0.8424	TRUE	FALSE	FALSE	FALSE	FALSE	FALSE	FALSE	FALSE	FALSE	FALSE	FALSE	FALSE	FALSE	FALSE	TRUE	FALSE	FALSE	FALSE	FALSE	FALSE	FALSE
TC03002118.hg.1	chr3:192514604-192635950	-	50	MB21D2	151963	6.29	6.28	6.99	6.73	-1.62	-1.37	0.0431	0.3108	TRUE	FALSE	FALSE	FALSE	FALSE	TRUE	FALSE	-	-	-	-	-	-	-	-	FALSE	FALSE	FALSE	FALSE	FALSE	FALSE
TC03001071.hg.1	chr3:193853931-193856521	+	110	HES1	3280	6.41	7.3	7.45	7.4	-2.05	-1.08	0.0176	0.8161	TRUE	FALSE	FALSE	FALSE	FALSE	FALSE	FALSE	TRUE	FALSE	FALSE	TRUE	TRUE	TRUE	TRUE	TRUE	FALSE	FALSE	FALSE	FALSE	FALSE	FALSE
TC03002732.hg.1	chr3:193853937-193854176	+	30	HES1	3280	7.22	8.87	8.64	8.91	-2.66	-1.03	0.019	0.5366	TRUE	FALSE	FALSE	FALSE	FALSE	FALSE	FALSE	TRUE	FALSE	FALSE	TRUE	TRUE	TRUE	TRUE	TRUE	FALSE	FALSE	FALSE	FALSE	FALSE	FALSE
TC04000119.hg.1	chr4:10124403-10124435	+	9			2.77	3.67	3.79	4.24	-2.03	-1.48	0.0012	0.0117	TRUE	FALSE	FALSE	FALSE	FALSE	FALSE	FALSE	-	-	-	-	-	-	-	-	-	-	-	-	-	-
TC04001935.hg.1	chr4:20731428-20734177	+	30	KCNIP4	80333	5.56	5.05	5.46	5.94	1.07	-1.85	0.8963	0.0205	FALSE	FALSE	FALSE	FALSE	FALSE	FALSE	FALSE	-	-	-	-	-	-	-	-	FALSE	FALSE	FALSE	TRUE	FALSE	FALSE
TC04000216.hg.1	chr4:38240234-38240317	+	30			4.09	5	5.42	5.82	-2.51	-1.76	0.0172	0.0349	TRUE	FALSE	FALSE	FALSE	TRUE	FALSE	FALSE	-	-	-	-	-	-	-	-	-	-	-	-	-	-
TC04000276.hg.1	chr4:47978233-47978344	+	2			3.61	7.58	5.53	5.93	-3.77	3.12	0.026	0.0585	FALSE	FALSE	FALSE	FALSE	FALSE	FALSE	FALSE	-	-	-	-	-	-	-	-	-	-	-	-	-	-
TC04001182.hg.1	chr4:49236279-49236308	-	6			4.07	3.58	4	4.28	1.05	-1.62	0.8093	0.0345	FALSE	FALSE	FALSE	FALSE	FALSE	FALSE	FALSE	-	-	-	-	-	-	-	-	-	-	-	-	-	-
TC04000289.hg.1	chr4:49563164-49563193	+	6			4.07	3.58	4	4.28	1.05	-1.62	0.8093	0.0345	FALSE	FALSE	FALSE	FALSE	FALSE	FALSE	FALSE	-	-	-	-	-	-	-	-	-	-	-	-	-	-
TC04001227.hg.1	chr4:57972409-57972511	-	30			5	5.89	5.85	5.67	-1.8	1.17	0.0442	0.928	FALSE	FALSE	FALSE	FALSE	FALSE	FALSE	FALSE	-	-	-	-	-	-	-	-	-	-	-	-	-	-
TC04000521.hg.1	chr4:101051094-101051198	+	30			5.12	5.57	6.16	6.13	-2.06	-1.48	0.0011	0.0128	TRUE	FALSE	FALSE	FALSE	TRUE	FALSE	FALSE	-	-	-	-	-	-	-	-	-	-	-	-	-	-
TC04001574.hg.1	chr4:139732832-139732920	-	30			7.75	7.51	7.75	8.29	1	-1.71	0.9494	0.0065	FALSE	FALSE	FALSE	FALSE	TRUE	FALSE	FALSE	-	-	-	-	-	-	-	-	-	-	-	-	-	-
TC04000750.hg.1	chr4:152061143-152062255	+	30			3.63	4.19	4.49	4.79	-1.82	-1.52	0.0189	0.0885	TRUE	FALSE	FALSE	FALSE	FALSE	FALSE	FALSE	-	-	-	-	-	-	-	-	-	-	-	-	-	-
TC04000809.hg.1	chr4:160025330-160281321	+	480	RAPGEF2	9693	7.22	7.35	7.81	7.62	-1.5	-1.21	0.0465	0.2731	TRUE	FALSE	TRUE	FALSE	FALSE	FALSE	FALSE	FALSE	FALSE	FALSE	FALSE	FALSE	FALSE	FALSE	FALSE	TRUE	TRUE	TRUE	TRUE	TRUE	TRUE
TC04000831.hg.1	chr4:166594739-166594774	+	12			12.45	13.32	13.14	14.41	-1.61	-2.13	0.4149	0.0101	TRUE	TRUE	FALSE	FALSE	TRUE	FALSE	FALSE	-	-	-	-	-	-	-	-	-	-	-	-	-	-
TC04000864.hg.1	chr4:175848511-175848545	+	11			7.63	7.78	9.34	10.54	-3.27	-6.79	3.34e-06	7.89e-08	TRUE	TRUE	FALSE	FALSE	TRUE	FALSE	FALSE	-	-	-	-	-	-	-	-	-	-	-	-	-	-
TC04001765.hg.1	chr4:177604689-177713895	-	110	VEGFC	7424	5.86	6.58	6.89	6.8	-2.04	-1.17	0.021	0.5075	TRUE	FALSE	FALSE	FALSE	FALSE	FALSE	FALSE	FALSE	TRUE	TRUE	TRUE	TRUE	FALSE	TRUE	TRUE	FALSE	FALSE	FALSE	FALSE	FALSE	FALSE
TC05002283.hg.1	chr5:14144544-14419987	+	340	TRIO	7204	12.6	12.68	13.19	12.84	-1.51	-1.11	0.0134	0.4151	TRUE	TRUE	TRUE	TRUE	FALSE	FALSE	FALSE	FALSE	FALSE	FALSE	FALSE	FALSE	FALSE	FALSE	FALSE	FALSE	TRUE	FALSE	TRUE	FALSE	TRUE
TC05001252.hg.1	chr5:34192171-34192202	-	8			3.69	3.76	3.34	4.36	1.28	-1.51	0.2091	0.0458	FALSE	FALSE	FALSE	FALSE	FALSE	FALSE	FALSE	-	-	-	-	-	-	-	-	-	-	-	-	-	-
TC05001254.hg.1	chr5:34192987-34193018	-	8			3.69	3.76	3.34	4.36	1.28	-1.51	0.2091	0.0458	FALSE	FALSE	FALSE	FALSE	FALSE	FALSE	FALSE	-	-	-	-	-	-	-	-	-	-	-	-	-	-
TC05001366.hg.1	chr5:55230923-55290821	-	325	IL6ST	3572	12.61	12.49	12.23	13.1	1.29	-1.53	0.0753	0.0129	FALSE	TRUE	FALSE	FALSE	FALSE	FALSE	FALSE	TRUE	TRUE	TRUE	TRUE	TRUE	TRUE	TRUE	TRUE	TRUE	TRUE	TRUE	TRUE	TRUE	TRUE
TC05000243.hg.1	chr5:56110900-56191979	+	220	MAP3K1	4214	7.2	7.51	7.95	7.75	-1.68	-1.18	0.0136	0.3203	TRUE	FALSE	TRUE	FALSE	FALSE	FALSE	TRUE	TRUE	TRUE	TRUE	TRUE	TRUE	TRUE	TRUE	TRUE	FALSE	TRUE	FALSE	FALSE	FALSE	TRUE
TC05001385.hg.1	chr5:57749809-57756087	-	452	PLK2	10769	7.77	9.72	9.12	9.71	-2.54	1.01	0.0426	0.9469	FALSE	FALSE	FALSE	FALSE	FALSE	FALSE	FALSE	FALSE	FALSE	FALSE	TRUE	TRUE	TRUE	TRUE	TRUE	FALSE	TRUE	FALSE	TRUE	FALSE	FALSE
TC05000262.hg.1	chr5:60628100-60841999	+	140	ZSWIM6	57688	10.39	10.77	11.14	10.91	-1.69	-1.1	0.0003	0.2556	TRUE	TRUE	TRUE	TRUE	FALSE	FALSE	FALSE	-	-	-	-	-	-	-	-	TRUE	FALSE	FALSE	FALSE	TRUE	TRUE
TC05000289.hg.1	chr5:67263273-67263379	+	30			3.38	3.5	4.07	3.81	-1.61	-1.24	0.0012	0.1021	TRUE	FALSE	FALSE	FALSE	TRUE	FALSE	FALSE	-	-	-	-	-	-	-	-	-	-	-	-	-	-
TC05000355.hg.1	chr5:72921983-73237818	+	585	ARHGEF28	64283	4.82	5.13	5.44	5.32	-1.54	-1.13	0.0288	0.5067	TRUE	FALSE	TRUE	FALSE	FALSE	TRUE	FALSE	-	-	-	-	-	-	-	-	FALSE	FALSE	FALSE	FALSE	FALSE	FALSE
TC05000701.hg.1	chr5:137801169-137805004	+	90	EGR1	1958	5.25	8.54	7.48	7.29	-4.68	2.37	0.0329	0.6469	FALSE	FALSE	FALSE	FALSE	FALSE	FALSE	FALSE	TRUE	FALSE	FALSE	FALSE	FALSE	FALSE	FALSE	FALSE	TRUE	TRUE	TRUE	TRUE	TRUE	TRUE
TC05002066.hg.1	chr5:172195093-172198203	-	108	DUSP1	1843	8.41	9.33	9.25	9.19	-1.79	1.1	0.0016	0.4905	FALSE	FALSE	FALSE	FALSE	FALSE	TRUE	FALSE	TRUE	TRUE	TRUE	TRUE	TRUE	TRUE	TRUE	TRUE	TRUE	TRUE	TRUE	TRUE	TRUE	TRUE
TC05002075.hg.1	chr5:172741716-172756506	-	140	STC2	8614	6.36	7.12	7.49	6.95	-2.19	1.13	0.0054	0.79	FALSE	FALSE	FALSE	FALSE	FALSE	FALSE	FALSE	FALSE	FALSE	FALSE	FALSE	FALSE	FALSE	FALSE	FALSE	FALSE	FALSE	FALSE	FALSE	FALSE	FALSE
TC06002355.hg.1	chr6:481970-482301	+	1	OR2J2	26707	6.69	7.45	7.66	7.05	-1.96	1.32	0.0456	0.3798	FALSE	FALSE	FALSE	FALSE	FALSE	FALSE	FALSE	FALSE	FALSE	FALSE	FALSE	FALSE	FALSE	FALSE	FALSE	FALSE	FALSE	FALSE	FALSE	FALSE	FALSE
TC06003259.hg.1	chr6:903563-907511	-	30			3.52	3.81	4.17	3.79	-1.58	1.01	0.0449	0.9588	FALSE	FALSE	FALSE	FALSE	FALSE	FALSE	FALSE	-	-	-	-	-	-	-	-	-	-	-	-	-	-
TC06003309.hg.1	chr6:2003923-2004412	-	30			3.36	3.13	2.95	3.81	1.33	-1.59	0.0629	0.003	FALSE	FALSE	FALSE	FALSE	FALSE	FALSE	FALSE	-	-	-	-	-	-	-	-	-	-	-	-	-	-
TC06003398.hg.1	chr6:3651700-3653793	-	15	BTNL2	56244	2.68	2.86	3.37	2.81	-1.62	1.04	0.027	0.8111	FALSE	FALSE	FALSE	FALSE	FALSE	FALSE	FALSE	FALSE	FALSE	FALSE	FALSE	FALSE	FALSE	FALSE	FALSE	FALSE	FALSE	FALSE	FALSE	FALSE	FALSE
TC06003428.hg.1	chr6:4399913-4401474	-	17			5.14	5.06	5.34	5.67	-1.15	-1.53	0.1503	0.0003	TRUE	FALSE	FALSE	FALSE	FALSE	FALSE	FALSE	-	-	-	-	-	-	-	-	-	-	-	-	-	-
TC06001314.hg.1	chr6:20452600-20452704	-	30			5.18	5.47	5.77	5.48	-1.5	-1.01	0.0025	0.9356	TRUE	FALSE	FALSE	FALSE	FALSE	FALSE	FALSE	-	-	-	-	-	-	-	-	-	-	-	-	-	-
TC06001510.hg.1	chr6:30710976-30712331	-	38	IER3	8870	6.22	8.11	7.45	7.34	-2.35	1.71	0.0198	0.3926	FALSE	FALSE	FALSE	FALSE	FALSE	FALSE	FALSE	TRUE	TRUE	TRUE	TRUE	TRUE	TRUE	TRUE	TRUE	FALSE	FALSE	FALSE	FALSE	FALSE	FALSE
TC06000442.hg.1	chr6:33866908-33866939	+	8			5.37	6.27	5.96	6.25	-1.5	1.01	0.0332	0.6285	FALSE	FALSE	FALSE	FALSE	FALSE	FALSE	FALSE	-	-	-	-	-	-	-	-	-	-	-	-	-	-
TC06000475.hg.1	chr6:33873286-33873316	+	7			3.47	4.09	4.33	3.65	-1.81	1.35	0.0311	0.9881	FALSE	FALSE	FALSE	FALSE	FALSE	FALSE	FALSE	-	-	-	-	-	-	-	-	-	-	-	-	-	-
TC06001777.hg.1	chr6:47199268-47277680	-	130	TNFRSF21	27242	7.12	7.57	7.85	7.82	-1.65	-1.18	0.0368	0.6687	TRUE	FALSE	TRUE	FALSE	FALSE	FALSE	FALSE	FALSE	FALSE	FALSE	FALSE	FALSE	FALSE	TRUE	TRUE	FALSE	FALSE	TRUE	FALSE	FALSE	FALSE
TC06000663.hg.1	chr6:53321245-53321330	+	30			5.9	5.92	6.51	6.09	-1.52	-1.12	0.0004	0.1365	TRUE	FALSE	FALSE	FALSE	TRUE	FALSE	FALSE	-	-	-	-	-	-	-	-	-	-	-	-	-	-
TC06003711.hg.1	chr6:71897277-71943366	-	30			3.53	3.83	4.24	4.28	-1.63	-1.36	0.0059	0.0456	TRUE	FALSE	FALSE	FALSE	FALSE	FALSE	FALSE	-	-	-	-	-	-	-	-	-	-	-	-	-	-
TC06003754.hg.1	chr6:86367932-86373867	-	30			3.18	3.68	3.84	3.88	-1.59	-1.15	0.0094	0.2146	TRUE	FALSE	FALSE	FALSE	FALSE	FALSE	FALSE	-	-	-	-	-	-	-	-	-	-	-	-	-	-
TC06002033.hg.1	chr6:114131694-114131781	-	30			5.89	6.15	6.86	7.75	-1.95	-3.03	7.61e-05	8.9e-07	TRUE	FALSE	FALSE	FALSE	TRUE	FALSE	FALSE	-	-	-	-	-	-	-	-	-	-	-	-	-	-
TC06002072.hg.1	chr6:122874409-122874504	-	30			5.36	5.94	6.15	6.46	-1.72	-1.44	0.0018	0.0199	TRUE	FALSE	FALSE	FALSE	TRUE	FALSE	FALSE	-	-	-	-	-	-	-	-	-	-	-	-	-	-
TC06002112.hg.1	chr6:132269316-132272518	-	50	CTGF	1490	5.65	7.9	7.65	7.69	-4.01	1.16	0.0038	0.755	FALSE	FALSE	FALSE	FALSE	FALSE	FALSE	FALSE	FALSE	FALSE	FALSE	FALSE	FALSE	FALSE	FALSE	FALSE	FALSE	TRUE	FALSE	FALSE	FALSE	FALSE
TC06001027.hg.1	chr6:138188351-138204449	+	191	TNFAIP3	7128	7.83	8.39	9.41	9.02	-2.99	-1.55	0.0072	0.1962	TRUE	FALSE	TRUE	FALSE	FALSE	FALSE	FALSE	TRUE	TRUE	TRUE	TRUE	TRUE	TRUE	TRUE	TRUE	FALSE	TRUE	FALSE	FALSE	FALSE	FALSE
TC06003084.hg.1	chr6:138195998-138196881	+	30	TNFAIP3	7128	11.3	12.28	13.49	12.99	-4.56	-1.64	0.0078	0.2596	TRUE	TRUE	TRUE	TRUE	FALSE	FALSE	FALSE	TRUE	TRUE	TRUE	TRUE	TRUE	TRUE	TRUE	TRUE	FALSE	TRUE	FALSE	FALSE	FALSE	FALSE
TC06001057.hg.1	chr6:144471654-144513076	+	40	STX11	8676	4.53	4.92	5.49	5.38	-1.95	-1.38	0.0178	0.1754	TRUE	FALSE	FALSE	FALSE	FALSE	FALSE	FALSE	FALSE	FALSE	FALSE	FALSE	FALSE	FALSE	FALSE	FALSE	FALSE	FALSE	FALSE	FALSE	FALSE	FALSE
TC06001135.hg.1	chr6:159031786-159031813	+	4			5.53	5.72	6.18	5.38	-1.57	1.26	0.0242	0.2235	FALSE	FALSE	FALSE	FALSE	FALSE	FALSE	FALSE	-	-	-	-	-	-	-	-	-	-	-	-	-	-
TC6_qbl_hap6000133.hg.1	chr6_qbl_hap6:2003905-2005260	-	22	IER3	8870	7.46	9.62	8.74	8.74	-2.43	1.83	0.0353	0.4528	FALSE	FALSE	FALSE	FALSE	FALSE	FALSE	FALSE	TRUE	TRUE	TRUE	TRUE	TRUE	TRUE	TRUE	TRUE	FALSE	FALSE	FALSE	FALSE	FALSE	FALSE
TC6_dbb_hap3000132.hg.1	chr6_dbb_hap3:2004635-2005990	-	24	IER3	8870	7.56	9.56	8.75	8.76	-2.29	1.73	0.0326	0.5076	FALSE	FALSE	FALSE	FALSE	FALSE	FALSE	FALSE	TRUE	TRUE	TRUE	TRUE	TRUE	TRUE	TRUE	TRUE	FALSE	FALSE	FALSE	FALSE	FALSE	FALSE
TC6_ssto_hap7000123.hg.1	chr6_ssto_hap7:2043293-2044648	-	24	IER3	8870	7.56	9.56	8.75	8.76	-2.29	1.73	0.0326	0.5076	FALSE	FALSE	FALSE	FALSE	FALSE	FALSE	FALSE	TRUE	TRUE	TRUE	TRUE	TRUE	TRUE	TRUE	TRUE	FALSE	FALSE	FALSE	FALSE	FALSE	FALSE
TC6_mann_hap4000121.hg.1	chr6_mann_hap4:2059070-2060425	-	24	IER3	8870	7.56	9.56	8.75	8.76	-2.29	1.73	0.0326	0.5076	FALSE	FALSE	FALSE	FALSE	FALSE	FALSE	FALSE	TRUE	TRUE	TRUE	TRUE	TRUE	TRUE	TRUE	TRUE	FALSE	FALSE	FALSE	FALSE	FALSE	FALSE
TC6_cox_hap2000143.hg.1	chr6_cox_hap2:2223045-2224400	-	24	IER3	8870	7.56	9.56	8.75	8.76	-2.29	1.73	0.0326	0.5076	FALSE	FALSE	FALSE	FALSE	FALSE	FALSE	FALSE	TRUE	TRUE	TRUE	TRUE	TRUE	TRUE	TRUE	TRUE	FALSE	FALSE	FALSE	FALSE	FALSE	FALSE
TC6_dbb_hap3000070.hg.1	chr6_dbb_hap3:3081099-3083619	+	80	HSPA1B; HSPA1A	3304; 3303	14.09	15.19	14.7	15.12	-1.52	1.05	0.0074	0.7308	FALSE	TRUE	TRUE	FALSE	FALSE	FALSE	FALSE	TRUE	TRUE	TRUE	TRUE	TRUE	TRUE	TRUE	TRUE	FALSE	FALSE	FALSE	FALSE	FALSE	FALSE
TC6_qbl_hap6000070.hg.1	chr6_qbl_hap6:3089163-3091687	+	73	HSPA1B; HSPA1A	3304; 3303	14.31	15.5	15.02	15.44	-1.64	1.05	0.0076	0.6952	FALSE	TRUE	TRUE	FALSE	FALSE	FALSE	FALSE	TRUE	TRUE	TRUE	TRUE	TRUE	TRUE	TRUE	TRUE	FALSE	FALSE	FALSE	FALSE	FALSE	FALSE
TC6_apd_hap1000040.hg.1	chr6_apd_hap1:3110276-3112790	+	79	HSPA1B; HSPA1A	3304; 3303	14	15.1	14.61	15.03	-1.52	1.05	0.0078	0.7347	FALSE	TRUE	TRUE	FALSE	FALSE	FALSE	FALSE	TRUE	TRUE	TRUE	TRUE	TRUE	TRUE	TRUE	TRUE	FALSE	FALSE	FALSE	FALSE	FALSE	FALSE
TC6_cox_hap2000079.hg.1	chr6_cox_hap2:3305094-3307617	+	80	HSPA1B; HSPA1A	3304; 3303	14.11	15.23	14.74	15.15	-1.55	1.06	0.0079	0.7124	FALSE	TRUE	TRUE	FALSE	FALSE	FALSE	FALSE	TRUE	TRUE	TRUE	TRUE	TRUE	TRUE	TRUE	TRUE	FALSE	FALSE	FALSE	FALSE	FALSE	FALSE
TC07001080.hg.1	chr7:1191707-1200395	-	127	ZFAND2A	90637	6.31	6.67	6.93	6.97	-1.53	-1.24	0.0332	0.296	TRUE	FALSE	FALSE	FALSE	FALSE	FALSE	FALSE	-	-	-	-	-	-	-	-	FALSE	TRUE	TRUE	FALSE	FALSE	FALSE
TC07001189.hg.1	chr7:22765014-22767239	-	30	LOC541472	541472	4.31	5.09	5.57	5.87	-2.39	-1.72	0.0218	0.1439	TRUE	FALSE	FALSE	FALSE	FALSE	FALSE	FALSE	-	-	-	-	-	-	-	-	-	-	-	-	-	-
TC07000137.hg.1	chr7:22765503-22771621	+	139	IL6	3569	5.76	7.77	7.86	8.11	-4.3	-1.26	0.0108	0.5957	TRUE	FALSE	FALSE	FALSE	FALSE	FALSE	FALSE	TRUE	FALSE	FALSE	FALSE	TRUE	FALSE	TRUE	TRUE	FALSE	TRUE	FALSE	FALSE	FALSE	FALSE
TC07001199.hg.1	chr7:23708896-23708973	-	30			4.95	5.27	6.3	6.41	-2.55	-2.21	0.0034	0.0028	TRUE	FALSE	FALSE	FALSE	TRUE	FALSE	FALSE	-	-	-	-	-	-	-	-	-	-	-	-	-	-
TC07000215.hg.1	chr7:33102955-33102981	+	3			5.18	4.13	4.71	5.58	1.39	-2.73	0.1946	0.0082	FALSE	FALSE	FALSE	FALSE	FALSE	FALSE	FALSE	-	-	-	-	-	-	-	-	-	-	-	-	-	-
TC07002321.hg.1	chr7:55224300-55238904	+	50	EGFR	1956	11.36	11.42	11.95	11.5	-1.51	-1.06	0.0159	0.9906	TRUE	TRUE	FALSE	FALSE	FALSE	FALSE	FALSE	FALSE	FALSE	FALSE	TRUE	TRUE	FALSE	FALSE	TRUE	TRUE	FALSE	FALSE	FALSE	FALSE	TRUE
TC07001544.hg.1	chr7:76326819-76326971	-	30			3.26	3.83	4.23	3.68	-1.97	1.11	0.0352	0.5903	FALSE	FALSE	FALSE	FALSE	FALSE	FALSE	FALSE	-	-	-	-	-	-	-	-	-	-	-	-	-	-
TC07001630.hg.1	chr7:97481429-97501854	-	337	ASNS	440	8.1	7.84	8.81	7.8	-1.63	1.03	0.0079	0.4522	FALSE	FALSE	FALSE	FALSE	FALSE	FALSE	FALSE	TRUE	TRUE	TRUE	TRUE	TRUE	TRUE	TRUE	TRUE	FALSE	FALSE	FALSE	TRUE	FALSE	FALSE
TC07001726.hg.1	chr7:104535075-104567092	-	50	LHFPL3-AS2	723809	3.43	3.6	4.02	4.15	-1.51	-1.46	0.0193	0.0207	TRUE	FALSE	FALSE	FALSE	FALSE	FALSE	FALSE	-	-	-	-	-	-	-	-	FALSE	FALSE	FALSE	FALSE	FALSE	FALSE
TC07002520.hg.1	chr7:107384279-107402083	+	70	CBLL1	79872	12.02	12.35	12.67	12.38	-1.57	-1.02	0.003	0.4297	TRUE	TRUE	FALSE	FALSE	FALSE	FALSE	FALSE	TRUE	TRUE	TRUE	TRUE	FALSE	FALSE	TRUE	FALSE	FALSE	FALSE	FALSE	FALSE	FALSE	FALSE
TC07001750.hg.1	chr7:107677291-107677381	-	30			6.21	6.49	6.79	7.32	-1.5	-1.78	0.0458	0.0101	TRUE	FALSE	FALSE	FALSE	TRUE	FALSE	FALSE	-	-	-	-	-	-	-	-	-	-	-	-	-	-
TC07000719.hg.1	chr7:115893170-115895118	+	30			5.7	5.16	5.5	5.9	1.15	-1.68	0.1661	0.0131	FALSE	FALSE	FALSE	FALSE	FALSE	FALSE	FALSE	-	-	-	-	-	-	-	-	-	-	-	-	-	-
TC07002535.hg.1	chr7:115893170-115895118	+	30			5.24	4.59	5.01	5.39	1.17	-1.74	0.2649	0.0195	FALSE	FALSE	FALSE	FALSE	FALSE	FALSE	FALSE	-	-	-	-	-	-	-	-	-	-	-	-	-	-
TC07001837.hg.1	chr7:126999839-127004813	-	30			7.43	7.14	6.74	8.09	1.62	-1.93	0.0457	0.0188	FALSE	FALSE	FALSE	FALSE	FALSE	FALSE	FALSE	-	-	-	-	-	-	-	-	-	-	-	-	-	-
TC07000810.hg.1	chr7:129932974-129964020	+	235	CPA4	51200	8.12	7.86	8.94	8.17	-1.76	-1.24	0.0044	0.6307	TRUE	FALSE	TRUE	FALSE	FALSE	FALSE	FALSE	FALSE	FALSE	FALSE	FALSE	FALSE	FALSE	FALSE	FALSE	FALSE	FALSE	FALSE	FALSE	FALSE	FALSE
TC07001890.hg.1	chr7:135482754-135482857	-	30			3.55	3.99	4.52	4.05	-1.97	-1.04	0.0002	0.8837	TRUE	FALSE	FALSE	FALSE	TRUE	FALSE	FALSE	-	-	-	-	-	-	-	-	-	-	-	-	-	-
TC07001990.hg.1	chr7:146991342-147254962	-	2	MIR548I4	100302191	13.87	14.05	14.88	15.85	-2.01	-3.49	0.2489	0.0379	TRUE	TRUE	FALSE	FALSE	TRUE	FALSE	FALSE	-	-	-	-	-	-	-	-	FALSE	FALSE	FALSE	FALSE	FALSE	FALSE
TC07000964.hg.1	chr7:147592371-147797648	+	8	MIR548F3	100302159	10.02	10.82	12.5	13.62	-5.58	-6.93	0.0002	2.71e-05	TRUE	TRUE	FALSE	FALSE	TRUE	FALSE	FALSE	-	-	-	-	-	-	-	-	FALSE	FALSE	FALSE	FALSE	FALSE	FALSE
TC07000965.hg.1	chr7:147626685-148043927	+	4	MIR548T	100422849	7.78	8.04	12.37	13.63	-24.07	-48.29	9.19e-06	2.03e-06	TRUE	TRUE	FALSE	FALSE	TRUE	FALSE	FALSE	-	-	-	-	-	-	-	-	FALSE	FALSE	FALSE	FALSE	FALSE	FALSE
TC07001995.hg.1	chr7:148700138-148725782	-	190	PDIA4	9601	10.27	9.95	11.11	10.25	-1.79	-1.23	0.0011	0.1698	TRUE	TRUE	FALSE	FALSE	FALSE	FALSE	FALSE	TRUE	TRUE	TRUE	TRUE	TRUE	TRUE	TRUE	TRUE	FALSE	FALSE	FALSE	FALSE	FALSE	FALSE
TC08002256.hg.1	chr8:22863896-22876848	-	30	TNFRSF10B	8795	4.81	5.57	5.7	5.3	-1.85	1.2	0.0093	0.2443	FALSE	FALSE	TRUE	FALSE	FALSE	FALSE	FALSE	FALSE	FALSE	FALSE	FALSE	FALSE	FALSE	FALSE	FALSE	FALSE	TRUE	TRUE	FALSE	FALSE	FALSE
TC08001099.hg.1	chr8:29190579-29208267	-	126	DUSP4	1846	4.5	5.46	5.22	5.37	-1.64	1.06	0.0323	0.9009	FALSE	FALSE	TRUE	FALSE	FALSE	TRUE	FALSE	TRUE	TRUE	TRUE	TRUE	FALSE	FALSE	TRUE	TRUE	FALSE	FALSE	FALSE	FALSE	FALSE	FALSE
TC08002271.hg.1	chr8:29190580-29192682	-	30	DUSP4	1846	5.31	7.93	7.18	7.46	-3.64	1.38	0.0289	0.8244	FALSE	FALSE	TRUE	FALSE	FALSE	TRUE	FALSE	TRUE	TRUE	TRUE	TRUE	FALSE	FALSE	TRUE	TRUE	FALSE	FALSE	FALSE	FALSE	FALSE	FALSE
TC08001104.hg.1	chr8:29920258-30108213	-	17	MIR548O2	100616190	7.56	7.55	9.14	9.51	-2.98	-3.92	0.0038	0.0002	TRUE	FALSE	FALSE	FALSE	TRUE	FALSE	FALSE	-	-	-	-	-	-	-	-	-	-	-	-	-	-
TC08002455.hg.1	chr8:103661003-103661292	-	30	KLF10	7071	7.29	8.06	8.71	8.54	-2.67	-1.4	0.003	0.1884	TRUE	FALSE	FALSE	FALSE	FALSE	FALSE	FALSE	TRUE	TRUE	TRUE	TRUE	TRUE	TRUE	TRUE	TRUE	FALSE	TRUE	TRUE	FALSE	FALSE	FALSE
TC08001500.hg.1	chr8:103661005-103668130	-	98	KLF10	7071	6.7	6.99	7.33	7.45	-1.55	-1.38	0.0216	0.0957	TRUE	FALSE	FALSE	FALSE	FALSE	FALSE	FALSE	TRUE	TRUE	TRUE	TRUE	TRUE	TRUE	TRUE	TRUE	FALSE	TRUE	TRUE	FALSE	FALSE	FALSE
TC08002466.hg.1	chr8:106701872-106702134	-	30			3.21	3.57	3.7	4.37	-1.4	-1.73	0.0588	0.0154	TRUE	FALSE	FALSE	FALSE	FALSE	FALSE	FALSE	-	-	-	-	-	-	-	-	-	-	-	-	-	-
TC08002467.hg.1	chr8:106808459-106810670	-	25			7.5	7.41	7.1	8.24	1.32	-1.78	0.1985	0.0358	FALSE	FALSE	FALSE	FALSE	FALSE	FALSE	FALSE	-	-	-	-	-	-	-	-	-	-	-	-	-	-
TC08001548.hg.1	chr8:118806729-119124092	-	200	EXT1	2131	10.06	10.52	10.77	10.48	-1.63	1.03	0.0065	0.8369	FALSE	TRUE	TRUE	FALSE	FALSE	FALSE	FALSE	FALSE	TRUE	TRUE	TRUE	TRUE	TRUE	TRUE	TRUE	FALSE	FALSE	FALSE	FALSE	FALSE	FALSE
TC08001612.hg.1	chr8:125949164-125949190	-	3			2.77	3.17	4.33	3.11	-2.95	1.04	0.0057	0.6903	FALSE	FALSE	FALSE	FALSE	FALSE	FALSE	FALSE	-	-	-	-	-	-	-	-	-	-	-	-	-	-
TC08001655.hg.1	chr8:133693146-133693248	-	30			6.05	6.31	6.64	7.01	-1.5	-1.63	0.0345	0.0119	TRUE	FALSE	FALSE	FALSE	TRUE	FALSE	FALSE	-	-	-	-	-	-	-	-	-	-	-	-	-	-
TC08001683.hg.1	chr8:141530255-141539600	-	30			9.32	9.52	9.9	9.52	-1.5	1	0.014	0.6677	FALSE	FALSE	FALSE	FALSE	FALSE	FALSE	FALSE	-	-	-	-	-	-	-	-	-	-	-	-	-	-
TC08002551.hg.1	chr8:141532118-141535841	-	30			9.24	9.72	10.04	9.38	-1.73	1.27	0.0017	0.0752	FALSE	TRUE	FALSE	FALSE	FALSE	FALSE	FALSE	-	-	-	-	-	-	-	-	-	-	-	-	-	-
TC09002893.hg.1	chr9:37915895-38069210	-	110	SHB	6461	5.24	5.86	5.87	5.9	-1.55	-1.03	0.013	0.6019	TRUE	FALSE	FALSE	FALSE	FALSE	FALSE	FALSE	FALSE	FALSE	FALSE	FALSE	FALSE	FALSE	FALSE	FALSE	FALSE	FALSE	FALSE	FALSE	FALSE	FALSE
TC09001373.hg.1	chr9:99018498-99018601	-	30			2.77	3.16	3.52	3.37	-1.68	-1.16	0.002	0.3582	TRUE	FALSE	FALSE	FALSE	FALSE	FALSE	FALSE	-	-	-	-	-	-	-	-	-	-	-	-	-	-
TC09001407.hg.1	chr9:101475012-101475100	-	30			7.7	7.51	8.1	8.13	-1.32	-1.54	0.0404	0.0343	TRUE	FALSE	FALSE	FALSE	TRUE	FALSE	FALSE	-	-	-	-	-	-	-	-	-	-	-	-	-	-
TC09001442.hg.1	chr9:109653505-109848716	-	21	MIR548Q	100313841	9.68	10.4	10.62	11.23	-1.93	-1.78	0.1596	0.0251	TRUE	TRUE	FALSE	FALSE	TRUE	FALSE	FALSE	-	-	-	-	-	-	-	-	FALSE	FALSE	FALSE	FALSE	FALSE	FALSE
TC09001470.hg.1	chr9:112404715-112404799	-	30			4.09	4.36	4.06	5.14	1.02	-1.72	0.8868	0.0152	FALSE	FALSE	FALSE	FALSE	TRUE	FALSE	FALSE	-	-	-	-	-	-	-	-	-	-	-	-	-	-
TC09001589.hg.1	chr9:127997127-128003666	-	130	HSPA5	3309	16.91	16.34	17.57	16.81	-1.58	-1.39	0.0216	0.0978	TRUE	TRUE	FALSE	FALSE	FALSE	FALSE	FALSE	TRUE	TRUE	TRUE	TRUE	TRUE	TRUE	TRUE	TRUE	TRUE	TRUE	TRUE	TRUE	TRUE	TRUE
TC09002260.hg.1	chr9:128664233-128666749	+	30			3.69	3.43	3.51	4.24	1.14	-1.75	0.3157	0.0018	FALSE	FALSE	FALSE	FALSE	FALSE	FALSE	FALSE	-	-	-	-	-	-	-	-	-	-	-	-	-	-
TC10000062.hg.1	chr10:6821560-6884868	+	50	LINC00707	100507127	9.12	8.81	9.76	8.99	-1.55	-1.14	0.0007	0.0553	TRUE	FALSE	FALSE	FALSE	FALSE	FALSE	FALSE	-	-	-	-	-	-	-	-	FALSE	FALSE	FALSE	FALSE	FALSE	FALSE
TC10002474.hg.1	chr10:12077097-12084808	-	30	UPF2	26019	7.34	7.55	7.47	8.25	-1.1	-1.63	0.6156	0.0154	TRUE	FALSE	TRUE	FALSE	FALSE	FALSE	FALSE	TRUE	TRUE	TRUE	TRUE	TRUE	TRUE	TRUE	TRUE	FALSE	FALSE	FALSE	FALSE	FALSE	FALSE
TC10002548.hg.1	chr10:32556715-32557633	-	30			6.36	6.29	7.03	7.08	-1.59	-1.72	0.0753	0.012	TRUE	FALSE	FALSE	FALSE	FALSE	FALSE	FALSE	-	-	-	-	-	-	-	-	-	-	-	-	-	-
TC10002570.hg.1	chr10:42794471-42796961	-	30			6.85	6.6	6.24	7.47	1.53	-1.83	0.071	0.0121	FALSE	FALSE	FALSE	FALSE	FALSE	FALSE	FALSE	-	-	-	-	-	-	-	-	-	-	-	-	-	-
TC10001306.hg.1	chr10:56367634-56367717	-	30	MIR548F1	100302192	3.08	3.28	3.24	4	-1.12	-1.65	0.2712	0.0063	TRUE	FALSE	FALSE	FALSE	TRUE	FALSE	FALSE	-	-	-	-	-	-	-	-	FALSE	FALSE	FALSE	FALSE	FALSE	FALSE
TC10002673.hg.1	chr10:64974647-65225606	-	80	JMJD1C	221037	10.63	10.44	10.42	11.21	1.15	-1.71	0.5978	0.0037	FALSE	TRUE	TRUE	FALSE	FALSE	FALSE	FALSE	TRUE	TRUE	TRUE	TRUE	TRUE	TRUE	TRUE	TRUE	TRUE	TRUE	TRUE	TRUE	TRUE	TRUE
TC10000402.hg.1	chr10:69917836-69918165	+	30			5.35	4.56	5.43	5.3	-1.06	-1.67	0.7663	0.0165	TRUE	FALSE	FALSE	FALSE	FALSE	FALSE	FALSE	-	-	-	-	-	-	-	-	-	-	-	-	-	-
TC10000411.hg.1	chr10:70606561-70606667	+	30			4.77	5.29	5.39	5.3	-1.54	-1.01	0.021	0.8831	TRUE	FALSE	FALSE	FALSE	FALSE	FALSE	FALSE	-	-	-	-	-	-	-	-	-	-	-	-	-	-
TC10001390.hg.1	chr10:74035669-74035696	-	4			4.89	5.13	5.6	6.22	-1.63	-2.12	0.1376	0.0496	TRUE	FALSE	FALSE	FALSE	FALSE	FALSE	FALSE	-	-	-	-	-	-	-	-	-	-	-	-	-	-
TC10000621.hg.1	chr10:89419370-89507462	+	197	PAPSS2	9060	8.1	8.07	8.89	8.16	-1.72	-1.06	0.0123	0.5674	TRUE	FALSE	FALSE	FALSE	FALSE	FALSE	FALSE	TRUE	TRUE	TRUE	TRUE	TRUE	TRUE	TRUE	TRUE	FALSE	FALSE	FALSE	FALSE	FALSE	FALSE
TC10000636.hg.1	chr10:91061706-91069033	+	40	IFIT2	3433	7.11	7.79	7.94	8.3	-1.78	-1.42	0.0423	0.2325	TRUE	FALSE	FALSE	FALSE	FALSE	TRUE	FALSE	FALSE	FALSE	FALSE	FALSE	FALSE	FALSE	FALSE	FALSE	FALSE	TRUE	FALSE	FALSE	TRUE	TRUE
TC10002216.hg.1	chr10:93041765-93044015	+	30	PCGF5	84333	6.21	5.95	5.81	6.55	1.32	-1.52	0.2454	0.0245	FALSE	FALSE	TRUE	FALSE	FALSE	TRUE	FALSE	-	-	-	-	-	-	-	-	TRUE	FALSE	FALSE	FALSE	TRUE	FALSE
TC10001641.hg.1	chr10:106071894-106098162	-	110	ITPRIP	85450	6.72	7.24	7.35	7.07	-1.55	1.12	0.0029	0.7037	FALSE	FALSE	FALSE	FALSE	FALSE	FALSE	FALSE	-	-	-	-	-	-	-	-	FALSE	FALSE	FALSE	FALSE	FALSE	FALSE
TC10000801.hg.1	chr10:112257596-112271302	+	109	DUSP5	1847	5.03	6.34	5.77	6.21	-1.67	1.09	0.0223	0.7924	FALSE	FALSE	FALSE	FALSE	FALSE	FALSE	FALSE	TRUE	TRUE	TRUE	TRUE	TRUE	TRUE	TRUE	TRUE	FALSE	TRUE	FALSE	FALSE	FALSE	FALSE
TC10000916.hg.1	chr10:127531513-127531598	+	30			7.54	7.29	8.2	9.04	-1.58	-3.38	0.0099	3.36e-05	TRUE	FALSE	FALSE	FALSE	TRUE	FALSE	FALSE	-	-	-	-	-	-	-	-	-	-	-	-	-	-
TC11003010.hg.1	chr11:3022152-3078681	-	230	CARS	833	8.87	8.97	9.48	9.11	-1.53	-1.1	0.0288	0.5266	TRUE	FALSE	FALSE	FALSE	FALSE	FALSE	FALSE	TRUE	TRUE	TRUE	TRUE	TRUE	TRUE	TRUE	TRUE	FALSE	FALSE	FALSE	FALSE	FALSE	FALSE
TC11000091.hg.1	chr11:4467872-4467957	+	30			4.51	4.45	4.9	5.05	-1.31	-1.51	0.0132	0.002	TRUE	FALSE	FALSE	FALSE	TRUE	FALSE	FALSE	-	-	-	-	-	-	-	-	-	-	-	-	-	-
TC11001418.hg.1	chr11:10823014-10823155	-	30	SNORD97	692223	13.83	14.74	14.46	14.86	-1.55	-1.09	0.0043	0.36	TRUE	TRUE	FALSE	FALSE	FALSE	FALSE	FALSE	-	-	-	-	-	-	-	-	FALSE	FALSE	FALSE	FALSE	FALSE	FALSE
TC11000252.hg.1	chr11:19372271-20143147	+	560	NAV2	89797	8.72	8.67	9.43	8.66	-1.63	1.01	0.0026	0.9959	FALSE	FALSE	TRUE	FALSE	FALSE	TRUE	TRUE	TRUE	FALSE	FALSE	FALSE	FALSE	FALSE	FALSE	FALSE	TRUE	FALSE	FALSE	TRUE	FALSE	FALSE
TC11002594.hg.1	chr11:20044389-20044678	+	30	NAV2	89797	6.71	7.27	7.35	7.03	-1.56	1.19	0.0415	0.6443	FALSE	FALSE	TRUE	FALSE	FALSE	TRUE	TRUE	TRUE	FALSE	FALSE	FALSE	FALSE	FALSE	FALSE	FALSE	TRUE	FALSE	FALSE	TRUE	FALSE	FALSE
TC11002615.hg.1	chr11:28535561-28548491	+	30			4	3.72	4.02	4.42	-1.01	-1.62	0.8867	0.0083	TRUE	FALSE	FALSE	FALSE	FALSE	FALSE	FALSE	-	-	-	-	-	-	-	-	-	-	-	-	-	-
TC11001594.hg.1	chr11:45701970-45701999	-	6			4.39	3.64	4.06	4.44	1.26	-1.74	0.2144	0.0154	FALSE	FALSE	FALSE	FALSE	FALSE	FALSE	FALSE	-	-	-	-	-	-	-	-	-	-	-	-	-	-
TC11000412.hg.1	chr11:48002110-48192394	+	310	PTPRJ	5795	9.52	9.67	10.15	9.61	-1.55	1.05	0.0052	0.7561	FALSE	TRUE	TRUE	FALSE	FALSE	FALSE	FALSE	TRUE	FALSE	FALSE	TRUE	TRUE	TRUE	FALSE	TRUE	FALSE	FALSE	FALSE	FALSE	FALSE	TRUE
TC11000499.hg.1	chr11:59480929-59573355	+	220	STX3	6809	6.32	6.39	6.92	6.7	-1.51	-1.24	0.0279	0.3192	TRUE	FALSE	TRUE	FALSE	FALSE	FALSE	FALSE	TRUE	TRUE	TRUE	TRUE	TRUE	TRUE	TRUE	TRUE	FALSE	FALSE	TRUE	FALSE	FALSE	FALSE
TC11002708.hg.1	chr11:62649171-62656355	+	90	SLC3A2	6520	16.12	15.82	16.7	15.98	-1.5	-1.12	0.0036	0.4456	TRUE	TRUE	FALSE	FALSE	FALSE	FALSE	FALSE	FALSE	FALSE	FALSE	FALSE	FALSE	FALSE	FALSE	FALSE	TRUE	TRUE	FALSE	FALSE	FALSE	FALSE
TC11001948.hg.1	chr11:65659490-65667997	-	94	FOSL1	8061	4.52	4.85	5.17	4.92	-1.57	-1.05	0.0231	0.8725	TRUE	FALSE	FALSE	FALSE	FALSE	FALSE	FALSE	FALSE	FALSE	FALSE	FALSE	FALSE	FALSE	FALSE	FALSE	FALSE	FALSE	FALSE	FALSE	FALSE	FALSE
TC11002739.hg.1	chr11:67386648-67394864	+	91	ERV9-1	100616497	5.13	5.38	5.9	5.68	-1.7	-1.23	0.0203	0.2565	TRUE	FALSE	FALSE	FALSE	FALSE	FALSE	FALSE	FALSE	FALSE	TRUE	TRUE	TRUE	FALSE	TRUE	TRUE	-	-	-	-	-	-
TC11002002.hg.1	chr11:67820326-67888858	-	170	CHKA	1119	8.93	8.87	9.57	8.84	-1.56	1.02	0.005	0.8681	FALSE	FALSE	FALSE	FALSE	FALSE	FALSE	FALSE	FALSE	FALSE	FALSE	TRUE	FALSE	TRUE	TRUE	TRUE	TRUE	FALSE	FALSE	FALSE	FALSE	FALSE
TC11000718.hg.1	chr11:69455855-69469242	+	144	CCND1	595	7.98	8.76	8.94	8.78	-1.94	-1.02	0.0107	0.8571	TRUE	FALSE	TRUE	FALSE	FALSE	TRUE	FALSE	FALSE	FALSE	FALSE	FALSE	FALSE	FALSE	FALSE	FALSE	FALSE	FALSE	FALSE	FALSE	FALSE	FALSE
TC11003288.hg.1	chr11:89927674-89931288	-	30	CHORDC1	26973	6.63	6.43	6.65	7.51	-1.01	-2.11	0.467	0.0088	TRUE	FALSE	FALSE	FALSE	FALSE	FALSE	FALSE	TRUE	TRUE	TRUE	TRUE	TRUE	TRUE	TRUE	TRUE	TRUE	TRUE	TRUE	TRUE	TRUE	TRUE
TC11000987.hg.1	chr11:110223967-110224016	+	23			4.12	4.41	4.82	4.04	-1.62	1.29	0.0452	0.0675	FALSE	FALSE	FALSE	FALSE	FALSE	FALSE	FALSE	-	-	-	-	-	-	-	-	-	-	-	-	-	-
TC11002298.hg.1	chr11:112473077-112473175	-	30			4.23	4.46	5.02	4.36	-1.73	1.07	0.0017	0.5299	FALSE	FALSE	FALSE	FALSE	FALSE	FALSE	FALSE	-	-	-	-	-	-	-	-	-	-	-	-	-	-
TC11002361.hg.1	chr11:118914896-118927925	-	397	HYOU1	10525	10.76	10.45	11.56	10.69	-1.74	-1.18	0.0007	0.1422	TRUE	TRUE	FALSE	FALSE	FALSE	FALSE	FALSE	TRUE	TRUE	TRUE	TRUE	FALSE	TRUE	TRUE	TRUE	FALSE	FALSE	FALSE	FALSE	FALSE	FALSE
TC12000054.hg.1	chr12:3590069-3590097	+	5			2.72	2.5	3.39	2.6	-1.59	-1.07	0.0089	0.6313	TRUE	FALSE	FALSE	FALSE	FALSE	FALSE	FALSE	-	-	-	-	-	-	-	-	-	-	-	-	-	-
TC12002222.hg.1	chr12:8940306-8948420	+	79			5.86	6.21	6.44	6.39	-1.5	-1.13	0.0218	0.3154	TRUE	FALSE	FALSE	FALSE	FALSE	FALSE	FALSE	-	-	-	-	-	-	-	-	-	-	-	-	-	-
TC12001216.hg.1	chr12:10310899-10324790	-	150	OLR1	4973	13.46	14.3	14.6	13.96	-2.21	1.27	0.0176	0.6441	FALSE	TRUE	TRUE	FALSE	FALSE	FALSE	FALSE	FALSE	FALSE	TRUE	FALSE	FALSE	TRUE	TRUE	TRUE	FALSE	FALSE	TRUE	FALSE	FALSE	TRUE
TC12001235.hg.1	chr12:11090005-11091862	-	30	TAS2R14	50840	6.64	6.22	6.16	7.04	1.39	-1.77	0.1732	0.0449	FALSE	FALSE	FALSE	FALSE	FALSE	FALSE	FALSE	FALSE	FALSE	FALSE	FALSE	FALSE	FALSE	FALSE	FALSE	FALSE	FALSE	FALSE	FALSE	FALSE	FALSE
TC12001239.hg.1	chr12:11182986-11286882	-	30	TAS2R30; TAS2R31	259293; 259290	6.36	5.92	5.91	6.68	1.37	-1.69	0.0233	0.0015	FALSE	FALSE	FALSE	FALSE	FALSE	FALSE	FALSE	-	-	-	-	-	-	-	-	FALSE	FALSE	FALSE	FALSE	FALSE	FALSE
TC12001240.hg.1	chr12:11213964-11214893	-	30	TAS2R46	259292	3.22	3.48	3.51	4.07	-1.22	-1.51	0.1616	0.0004	TRUE	FALSE	FALSE	FALSE	FALSE	FALSE	FALSE	-	-	-	-	-	-	-	-	FALSE	FALSE	FALSE	FALSE	FALSE	FALSE
TC12000182.hg.1	chr12:13043716-13070871	+	110	GPRC5A; MIR614	9052; 693199	10.62	11.24	11.66	11.33	-2.04	-1.06	0.033	0.8537	TRUE	TRUE	FALSE	FALSE	FALSE	FALSE	FALSE	FALSE	FALSE	FALSE	FALSE	FALSE	FALSE	FALSE	FALSE	FALSE	TRUE	FALSE	FALSE	FALSE	FALSE
TC12002256.hg.1	chr12:13068126-13070865	+	30			11.15	11.75	12.49	12.12	-2.54	-1.3	0.018	0.8699	TRUE	TRUE	FALSE	FALSE	FALSE	FALSE	FALSE	-	-	-	-	-	-	-	-	-	-	-	-	-	-
TC12000189.hg.1	chr12:13349602-13369708	+	165	EMP1	2012	5.01	5.1	5.87	5.3	-1.81	-1.14	0.0161	0.7035	TRUE	FALSE	FALSE	FALSE	FALSE	FALSE	FALSE	FALSE	FALSE	FALSE	FALSE	FALSE	TRUE	TRUE	TRUE	FALSE	TRUE	FALSE	FALSE	FALSE	TRUE
TC12002267.hg.1	chr12:16573561-16600358	+	42			4.03	3.6	3.79	4.25	1.19	-1.57	0.1074	0.0006	FALSE	FALSE	FALSE	FALSE	FALSE	FALSE	FALSE	-	-	-	-	-	-	-	-	-	-	-	-	-	-
TC12002306.hg.1	chr12:32534220-32536567	+	30	BICD1	636	4.66	4.12	4.25	4.91	1.33	-1.73	0.0049	0.0001	FALSE	FALSE	TRUE	FALSE	FALSE	TRUE	FALSE	FALSE	FALSE	FALSE	FALSE	FALSE	FALSE	FALSE	TRUE	FALSE	FALSE	FALSE	FALSE	FALSE	FALSE
TC12002874.hg.1	chr12:50569572-50570160	-	30			9.63	9.52	10.3	9.37	-1.59	1.11	0.0023	0.358	FALSE	TRUE	FALSE	FALSE	FALSE	FALSE	FALSE	-	-	-	-	-	-	-	-	-	-	-	-	-	-
TC12001513.hg.1	chr12:52562780-52585784	-	124	KRT80	144501	7.24	6.74	8.24	6.87	-1.99	-1.1	0.0006	0.5868	TRUE	FALSE	TRUE	FALSE	FALSE	FALSE	FALSE	-	-	-	-	-	-	-	-	FALSE	FALSE	FALSE	FALSE	FALSE	FALSE
TC12001571.hg.1	chr12:54789045-54813244	-	340	ITGA5	3678	8.95	9.43	9.54	9.41	-1.5	1.01	0.0163	0.9119	FALSE	FALSE	FALSE	FALSE	FALSE	FALSE	FALSE	TRUE	TRUE	TRUE	TRUE	TRUE	TRUE	TRUE	TRUE	FALSE	FALSE	FALSE	FALSE	FALSE	FALSE
TC12001625.hg.1	chr12:57910371-57914300	-	80	DDIT3	1649	5.66	6.16	7.03	6.86	-2.58	-1.62	0.0153	0.2456	TRUE	FALSE	FALSE	FALSE	FALSE	FALSE	FALSE	TRUE	FALSE	TRUE	TRUE	FALSE	FALSE	FALSE	FALSE	TRUE	TRUE	FALSE	FALSE	TRUE	FALSE
TC12000564.hg.1	chr12:64238073-64541613	+	284	SRGAP1	57522	9.03	9.42	9.68	9.26	-1.57	1.12	0.0065	0.5187	FALSE	FALSE	TRUE	FALSE	FALSE	FALSE	FALSE	-	-	-	-	-	-	-	-	TRUE	FALSE	TRUE	FALSE	FALSE	TRUE
TC12002424.hg.1	chr12:66352407-66352634	+	30	HMGA2	8091	3	3.21	3.67	3.41	-1.6	-1.15	0.0081	0.3578	TRUE	FALSE	TRUE	FALSE	FALSE	FALSE	FALSE	FALSE	FALSE	FALSE	FALSE	FALSE	FALSE	TRUE	FALSE	FALSE	FALSE	FALSE	FALSE	FALSE	FALSE
TC12001751.hg.1	chr12:76419227-76427712	-	155	PHLDA1	22822	6.05	6.88	6.83	6.9	-1.71	-1.01	0.0242	0.8782	TRUE	FALSE	TRUE	FALSE	FALSE	FALSE	FALSE	FALSE	TRUE	FALSE	FALSE	FALSE	FALSE	FALSE	FALSE	FALSE	TRUE	TRUE	FALSE	FALSE	TRUE
TC12001837.hg.1	chr12:96051583-96184930	-	180	NTN4	59277	7.28	7.74	8.52	7.9	-2.36	-1.11	0.0044	0.6633	TRUE	FALSE	FALSE	FALSE	FALSE	FALSE	FALSE	-	-	-	-	-	-	-	-	FALSE	FALSE	FALSE	FALSE	FALSE	FALSE
TC12000793.hg.1	chr12:102271105-102317401	+	100	DRAM1	55332	8.8	9.19	9.74	9.29	-1.93	-1.08	0.0252	0.7261	TRUE	FALSE	FALSE	FALSE	FALSE	FALSE	FALSE	FALSE	FALSE	FALSE	FALSE	TRUE	TRUE	TRUE	FALSE	FALSE	FALSE	FALSE	FALSE	FALSE	FALSE
TC12001916.hg.1	chr12:106457118-106533811	-	155	NUAK1	9891	5.53	5.5	6.2	5.72	-1.58	-1.16	0.0063	0.2356	TRUE	FALSE	TRUE	FALSE	FALSE	TRUE	FALSE	FALSE	FALSE	TRUE	TRUE	FALSE	FALSE	FALSE	FALSE	FALSE	TRUE	TRUE	TRUE	TRUE	TRUE
TC12001925.hg.1	chr12:107385142-107487607	-	170	CRY1	1407	7.72	8.05	8.62	8.25	-1.86	-1.14	0.0344	0.4425	TRUE	FALSE	FALSE	FALSE	FALSE	TRUE	FALSE	TRUE	TRUE	TRUE	TRUE	TRUE	TRUE	TRUE	TRUE	FALSE	TRUE	TRUE	FALSE	FALSE	TRUE
TC12000884.hg.1	chr12:113344582-113369991	+	214	OAS1	4938	4.93	5.94	5.69	5.61	-1.7	1.25	0.0224	0.4516	FALSE	FALSE	FALSE	FALSE	FALSE	FALSE	FALSE	TRUE	TRUE	TRUE	TRUE	TRUE	TRUE	TRUE	TRUE	FALSE	FALSE	FALSE	FALSE	FALSE	FALSE
TC12000885.hg.1	chr12:113376157-113411054	+	259	OAS3	4940	6.07	6.51	6.94	6.46	-1.83	1.03	0.004	0.8611	FALSE	FALSE	FALSE	FALSE	FALSE	FALSE	FALSE	FALSE	TRUE	TRUE	TRUE	TRUE	TRUE	TRUE	TRUE	FALSE	FALSE	FALSE	FALSE	FALSE	FALSE
TC12003096.hg.1	chr12:115115386-115118792	-	30	TBX3	6926	8.12	8.19	8.71	8.13	-1.51	1.04	0.0076	0.9916	FALSE	FALSE	TRUE	FALSE	FALSE	TRUE	FALSE	FALSE	FALSE	FALSE	FALSE	FALSE	FALSE	FALSE	FALSE	FALSE	FALSE	FALSE	FALSE	FALSE	FALSE
TC13000241.hg.1	chr13:61026838-61026919	+	30			4.6	4.57	4.76	5.44	-1.12	-1.84	0.307	0.0004	TRUE	FALSE	FALSE	FALSE	TRUE	FALSE	FALSE	-	-	-	-	-	-	-	-	-	-	-	-	-	-
TC13000273.hg.1	chr13:73629114-73651676	+	163	KLF5	688	9.32	9.98	10.01	10.01	-1.61	-1.02	0.0429	0.7497	TRUE	TRUE	TRUE	TRUE	FALSE	TRUE	FALSE	TRUE	TRUE	TRUE	TRUE	TRUE	TRUE	TRUE	TRUE	FALSE	FALSE	FALSE	FALSE	FALSE	FALSE
TC13000757.hg.1	chr13:79845267-79845318	-	28			8.81	8.74	9.47	9.87	-1.57	-2.18	0.2288	0.0174	TRUE	FALSE	FALSE	FALSE	TRUE	FALSE	FALSE	-	-	-	-	-	-	-	-	-	-	-	-	-	-
TC13000773.hg.1	chr13:88840114-88840175	-	30			7.91	8.62	8.92	9.98	-2.01	-2.57	0.0706	0.0021	TRUE	FALSE	FALSE	FALSE	TRUE	FALSE	FALSE	-	-	-	-	-	-	-	-	-	-	-	-	-	-
TC13001231.hg.1	chr13:92506911-92508180	+	30			4.49	4.18	4.55	4.92	-1.04	-1.67	0.788	0.0019	TRUE	FALSE	FALSE	FALSE	FALSE	FALSE	FALSE	-	-	-	-	-	-	-	-	-	-	-	-	-	-
TC13000326.hg.1	chr13:93136859-93162347	+	30			4.42	4.89	4.68	5.57	-1.2	-1.61	0.5676	0.0173	TRUE	FALSE	FALSE	FALSE	FALSE	FALSE	FALSE	-	-	-	-	-	-	-	-	-	-	-	-	-	-
TC13001234.hg.1	chr13:95286323-95286899	+	30	GPR180	160897	4.13	4	3.9	4.59	1.17	-1.51	0.4634	0.025	FALSE	FALSE	TRUE	FALSE	FALSE	TRUE	FALSE	-	-	-	-	-	-	-	-	FALSE	FALSE	TRUE	FALSE	FALSE	FALSE
TC13000336.hg.1	chr13:96329393-96447243	+	140	DNAJC3	5611	10.57	10.06	11.17	10.28	-1.51	-1.16	0.0159	0.387	TRUE	TRUE	TRUE	TRUE	FALSE	FALSE	FALSE	TRUE	TRUE	TRUE	TRUE	TRUE	TRUE	TRUE	TRUE	TRUE	TRUE	TRUE	TRUE	TRUE	TRUE
TC13001241.hg.1	chr13:96444953-96445186	+	30	DNAJC3	5611	9.94	9.68	10.98	9.77	-2.05	-1.07	0.0009	0.5561	TRUE	TRUE	TRUE	TRUE	FALSE	FALSE	FALSE	TRUE	TRUE	TRUE	TRUE	TRUE	TRUE	TRUE	TRUE	TRUE	TRUE	TRUE	TRUE	TRUE	TRUE
TC13000340.hg.1	chr13:97873688-98046374	+	172	MBNL2	10150	10.87	9.97	10.67	10.59	1.15	-1.53	0.3103	0.0177	FALSE	TRUE	FALSE	FALSE	FALSE	FALSE	FALSE	TRUE	TRUE	TRUE	TRUE	TRUE	TRUE	TRUE	TRUE	TRUE	TRUE	FALSE	TRUE	TRUE	TRUE
TC13000871.hg.1	chr13:110406184-110438915	-	30	IRS2	8660	7.12	7.61	8.09	7.47	-1.95	1.1	0.0236	0.9001	FALSE	FALSE	FALSE	FALSE	FALSE	FALSE	FALSE	TRUE	TRUE	TRUE	TRUE	TRUE	TRUE	TRUE	TRUE	FALSE	TRUE	TRUE	FALSE	FALSE	TRUE
TC14000943.hg.1	chr14:23440383-23451851	-	144	AJUBA	84962	8.66	8.67	9.7	8.85	-2.05	-1.13	0.0022	0.5704	TRUE	FALSE	FALSE	FALSE	FALSE	FALSE	FALSE	-	-	-	-	-	-	-	-	FALSE	FALSE	FALSE	FALSE	FALSE	FALSE
TC14001336.hg.1	chr14:77490886-77495034	-	30	IRF2BPL	64207	3.88	4.26	4.48	4.39	-1.51	-1.1	0.022	0.9841	TRUE	FALSE	FALSE	FALSE	FALSE	FALSE	FALSE	-	-	-	-	-	-	-	-	FALSE	FALSE	FALSE	FALSE	FALSE	FALSE
TC14000496.hg.1	chr14:79084209-79084318	+	30			11.18	11.97	12.06	12.97	-1.84	-2	0.1252	0.0083	TRUE	TRUE	FALSE	FALSE	TRUE	FALSE	FALSE	-	-	-	-	-	-	-	-	-	-	-	-	-	-
TC14001372.hg.1	chr14:81937891-82000205	-	262	SEL1L	6400	9.58	9.29	10.19	9.46	-1.52	-1.13	0.0224	0.3144	TRUE	TRUE	TRUE	TRUE	FALSE	TRUE	TRUE	TRUE	TRUE	TRUE	TRUE	TRUE	TRUE	TRUE	TRUE	TRUE	FALSE	TRUE	TRUE	TRUE	TRUE
TC14001392.hg.1	chr14:88601786-88601816	-	7			4.66	3.87	4.06	4.68	1.52	-1.75	0.0517	0.0449	FALSE	FALSE	FALSE	FALSE	FALSE	FALSE	FALSE	-	-	-	-	-	-	-	-	-	-	-	-	-	-
TC14001395.hg.1	chr14:88604269-88604302	-	10			3.45	3.67	4.27	3.52	-1.76	1.11	0.0035	0.3164	FALSE	FALSE	FALSE	FALSE	FALSE	FALSE	FALSE	-	-	-	-	-	-	-	-	-	-	-	-	-	-
TC14001418.hg.1	chr14:88624033-88624064	-	8			3.89	4.17	4.6	3.98	-1.64	1.14	0.0124	0.5116	FALSE	FALSE	FALSE	FALSE	FALSE	FALSE	FALSE	-	-	-	-	-	-	-	-	-	-	-	-	-	-
TC14000584.hg.1	chr14:94577079-94583033	+	66	IFI27	3429	5.96	7.56	7.42	7	-2.74	1.47	0.0137	0.2741	FALSE	FALSE	FALSE	FALSE	FALSE	FALSE	FALSE	TRUE	FALSE	FALSE	FALSE	FALSE	FALSE	FALSE	FALSE	FALSE	TRUE	FALSE	FALSE	FALSE	FALSE
TC14001821.hg.1	chr14:94577084-94582176	+	35	IFI27	3429	5.66	7.63	7.44	6.87	-3.45	1.69	0.0206	0.3102	FALSE	FALSE	FALSE	FALSE	FALSE	FALSE	FALSE	TRUE	FALSE	FALSE	FALSE	FALSE	FALSE	FALSE	FALSE	FALSE	TRUE	FALSE	FALSE	FALSE	FALSE
TC14002216.hg.1	chr14:106331617-106331668	-	10	IGHJ1	28483	6.6	7.87	8.09	7.88	-2.8	-1.01	0.0019	0.744	TRUE	FALSE	FALSE	FALSE	FALSE	FALSE	FALSE	-	-	-	-	-	-	-	-	FALSE	FALSE	FALSE	FALSE	FALSE	FALSE
TC15000270.hg.1	chr15:39873127-39891667	+	432	THBS1	7057	10.59	11.56	11.96	11.45	-2.59	1.08	0.011	0.7636	FALSE	TRUE	TRUE	FALSE	FALSE	TRUE	FALSE	FALSE	FALSE	FALSE	FALSE	FALSE	FALSE	FALSE	FALSE	FALSE	TRUE	FALSE	FALSE	FALSE	FALSE
TC15000300.hg.1	chr15:41245160-41248717	+	100	CHAC1	79094	5.26	5.9	6.17	5.69	-1.87	1.16	0.0025	0.3306	FALSE	FALSE	FALSE	FALSE	FALSE	FALSE	FALSE	FALSE	FALSE	FALSE	FALSE	FALSE	FALSE	FALSE	FALSE	FALSE	FALSE	FALSE	FALSE	FALSE	FALSE
TC15001322.hg.1	chr15:47249731-47249815	-	30			5.44	5.38	5.26	6.21	1.13	-1.78	0.8957	0.0171	FALSE	FALSE	FALSE	FALSE	TRUE	FALSE	FALSE	-	-	-	-	-	-	-	-	-	-	-	-	-	-
TC15000369.hg.1	chr15:47534401-47534476	+	30			4.23	4.41	4.9	5.27	-1.59	-1.81	0.0059	0.001	TRUE	FALSE	FALSE	FALSE	TRUE	FALSE	FALSE	-	-	-	-	-	-	-	-	-	-	-	-	-	-
TC15001375.hg.1	chr15:51578190-51578224	-	11			4.34	4.48	5.35	5.12	-2.01	-1.55	0.0017	0.028	TRUE	FALSE	FALSE	FALSE	FALSE	FALSE	FALSE	-	-	-	-	-	-	-	-	-	-	-	-	-	-
TC15001387.hg.1	chr15:51580360-51580388	-	5			2.59	2.82	3.55	2.65	-1.94	1.13	0.026	0.6361	FALSE	FALSE	FALSE	FALSE	FALSE	FALSE	FALSE	-	-	-	-	-	-	-	-	-	-	-	-	-	-
TC15001525.hg.1	chr15:62514879-62514920	-	18			3.39	3.11	3.68	3.71	-1.22	-1.51	0.0717	0.0022	TRUE	FALSE	FALSE	FALSE	FALSE	FALSE	FALSE	-	-	-	-	-	-	-	-	-	-	-	-	-	-
TC15000480.hg.1	chr15:62524419-62524449	+	7			8.53	9.48	9.42	9.36	-1.86	1.09	0.0013	0.6923	FALSE	FALSE	FALSE	FALSE	FALSE	FALSE	FALSE	-	-	-	-	-	-	-	-	-	-	-	-	-	-
TC15000519.hg.1	chr15:62537676-62537704	+	5			2.46	3.72	3.48	3.32	-2.02	1.32	0.0312	0.7598	FALSE	FALSE	FALSE	FALSE	FALSE	FALSE	FALSE	-	-	-	-	-	-	-	-	-	-	-	-	-	-
TC15002247.hg.1	chr15:66994674-67074337	+	50	SMAD6	4091	5.34	5.44	6.3	5.36	-1.94	1.06	0.0027	0.8824	FALSE	FALSE	TRUE	FALSE	FALSE	TRUE	FALSE	FALSE	FALSE	FALSE	FALSE	FALSE	FALSE	FALSE	FALSE	FALSE	FALSE	FALSE	FALSE	FALSE	FALSE
TC15000631.hg.1	chr15:69116303-69489862	+	8	MIR548H4	100313884	11.13	12.02	12.17	13.65	-2.06	-3.09	0.024	0.0016	TRUE	TRUE	FALSE	FALSE	TRUE	FALSE	FALSE	-	-	-	-	-	-	-	-	FALSE	FALSE	FALSE	FALSE	FALSE	FALSE
TC15000725.hg.1	chr15:78556428-78574538	+	250	DNAJA4	55466	6.63	7.45	7.45	7.76	-1.77	-1.24	0.0018	0.2937	TRUE	FALSE	FALSE	FALSE	FALSE	FALSE	FALSE	TRUE	FALSE	FALSE	FALSE	FALSE	FALSE	FALSE	FALSE	FALSE	TRUE	FALSE	TRUE	TRUE	TRUE
TC15001873.hg.1	chr15:93119991-93120020	-	6			4.52	4.28	4.47	5.02	1.04	-1.67	0.9299	0.0437	FALSE	FALSE	FALSE	FALSE	FALSE	FALSE	FALSE	-	-	-	-	-	-	-	-	-	-	-	-	-	-
TC15001877.hg.1	chr15:93121444-93121472	-	5			3.15	3.67	4.18	4.02	-2.04	-1.27	0.013	0.202	TRUE	FALSE	FALSE	FALSE	FALSE	FALSE	FALSE	-	-	-	-	-	-	-	-	-	-	-	-	-	-
TC15001890.hg.1	chr15:93829464-93829552	-	30			7.35	7.73	7.35	8.4	-1	-1.59	0.8693	0.0295	TRUE	FALSE	FALSE	FALSE	TRUE	FALSE	FALSE	-	-	-	-	-	-	-	-	-	-	-	-	-	-
TC15000923.hg.1	chr15:93829467-93829550	+	30			8.6	8.46	9.15	9.84	-1.47	-2.6	0.225	0.0083	TRUE	FALSE	FALSE	FALSE	TRUE	FALSE	FALSE	-	-	-	-	-	-	-	-	-	-	-	-	-	-
TC15001902.hg.1	chr15:93960079-93965812	-	25			6.32	6.52	7.02	6.47	-1.62	1.03	0.0237	0.6947	FALSE	FALSE	FALSE	FALSE	FALSE	FALSE	FALSE	-	-	-	-	-	-	-	-	-	-	-	-	-	-
TC15001945.hg.1	chr15:97321838-97321867	-	6			3.62	3.32	3.69	4.29	-1.05	-1.97	0.6914	0.0057	TRUE	FALSE	FALSE	FALSE	FALSE	FALSE	FALSE	-	-	-	-	-	-	-	-	-	-	-	-	-	-
TC16000095.hg.1	chr16:3070313-3072384	+	50	TNFRSF12A	51330	11.28	11.57	12.39	11.48	-2.17	1.06	0.003	0.9287	FALSE	TRUE	FALSE	FALSE	FALSE	FALSE	FALSE	FALSE	FALSE	FALSE	FALSE	FALSE	FALSE	FALSE	TRUE	FALSE	FALSE	FALSE	FALSE	FALSE	FALSE
TC16000805.hg.1	chr16:3202609-3202680	-	30			4.52	4.95	6.11	5.83	-3	-1.84	0.0123	0.2856	TRUE	FALSE	FALSE	FALSE	FALSE	FALSE	FALSE	-	-	-	-	-	-	-	-	-	-	-	-	-	-
TC16000129.hg.1	chr16:4421849-4433529	+	30	VASN	114990	6.15	6.23	6.86	6.14	-1.64	1.07	0.0011	0.7039	FALSE	FALSE	FALSE	FALSE	FALSE	TRUE	FALSE	-	-	-	-	-	-	-	-	FALSE	FALSE	FALSE	FALSE	FALSE	FALSE
TC16000152.hg.1	chr16:9328774-9328803	+	6	MIR548X	100422920	11.35	10.86	11.5	12.08	-1.11	-2.32	0.7596	0.0138	TRUE	TRUE	FALSE	FALSE	TRUE	FALSE	FALSE	-	-	-	-	-	-	-	-	FALSE	FALSE	FALSE	FALSE	FALSE	FALSE
TC16000958.hg.1	chr16:22729603-22803363	-	14	MIR548AA2	100500895	9.12	9.94	11.73	12.68	-6.13	-6.7	3.37e-05	1.26e-05	TRUE	TRUE	FALSE	FALSE	TRUE	FALSE	FALSE	-	-	-	-	-	-	-	-	-	-	-	-	-	-
TC16000296.hg.1	chr16:27673221-27673339	+	5			4.76	4.6	5.54	4.62	-1.72	-1.01	0.016	0.5438	TRUE	FALSE	FALSE	FALSE	FALSE	FALSE	FALSE	-	-	-	-	-	-	-	-	-	-	-	-	-	-
TC16000480.hg.1	chr16:56965748-56977793	+	130	HERPUD1	9709	10.93	10.42	12.28	11.12	-2.56	-1.63	0.0061	0.18	TRUE	TRUE	TRUE	TRUE	FALSE	FALSE	FALSE	TRUE	TRUE	TRUE	TRUE	TRUE	TRUE	TRUE	TRUE	TRUE	TRUE	TRUE	TRUE	TRUE	TRUE
TC16001909.hg.1	chr16:57805549-57813452	-	30	KIFC3	3801	7.54	7.57	8.15	7.93	-1.53	-1.28	0.033	0.2471	TRUE	FALSE	FALSE	FALSE	FALSE	FALSE	FALSE	FALSE	FALSE	FALSE	FALSE	FALSE	FALSE	FALSE	FALSE	FALSE	FALSE	FALSE	FALSE	FALSE	FALSE
TC16001586.hg.1	chr16:60855592-60856769	+	30			2.81	3	3.48	2.86	-1.59	1.1	0.0198	0.5655	FALSE	FALSE	FALSE	FALSE	FALSE	FALSE	FALSE	-	-	-	-	-	-	-	-	-	-	-	-	-	-
TC16001664.hg.1	chr16:82761080-82761299	+	30			3	3.02	3.61	3.41	-1.53	-1.32	0.043	0.285	TRUE	FALSE	FALSE	FALSE	FALSE	FALSE	FALSE	-	-	-	-	-	-	-	-	-	-	-	-	-	-
TC16001306.hg.1	chr16:84073523-84073638	-	30			6.09	7.15	6.68	6.93	-1.51	1.16	0.0466	0.3421	FALSE	FALSE	FALSE	FALSE	FALSE	FALSE	FALSE	-	-	-	-	-	-	-	-	-	-	-	-	-	-
TC17002507.hg.1	chr17:15332273-15333318	-	30			5.94	6.11	6.71	6.21	-1.71	-1.07	0.0211	0.8335	TRUE	FALSE	FALSE	FALSE	FALSE	FALSE	FALSE	-	-	-	-	-	-	-	-	-	-	-	-	-	-
TC17002888.hg.1	chr17:15468797-15523018	-	236	CDRT1	374286	6.52	7.32	7.13	6.99	-1.53	1.26	0.0075	0.1075	FALSE	FALSE	FALSE	FALSE	FALSE	FALSE	FALSE	FALSE	FALSE	FALSE	FALSE	FALSE	FALSE	FALSE	FALSE	FALSE	FALSE	FALSE	FALSE	FALSE	FALSE
TC17001172.hg.1	chr17:16041082-16041186	-	30			7.8	9.2	8.41	9.24	-1.53	-1.03	0.031	0.8425	TRUE	FALSE	FALSE	FALSE	FALSE	FALSE	FALSE	-	-	-	-	-	-	-	-	-	-	-	-	-	-
TC17001180.hg.1	chr17:16744057-16749197	-	90	KRT17P1	147228	6.79	6.35	7.43	6.59	-1.56	-1.18	0.0481	0.651	TRUE	FALSE	FALSE	FALSE	FALSE	FALSE	FALSE	-	-	-	-	-	-	-	-	FALSE	FALSE	FALSE	FALSE	FALSE	FALSE
TC17002087.hg.1	chr17:18228890-18231369	+	30	SMCR8	140775	5.42	5.7	6.08	5.63	-1.58	1.05	0.0015	0.5442	FALSE	FALSE	FALSE	FALSE	FALSE	FALSE	FALSE	-	-	-	-	-	-	-	-	FALSE	FALSE	FALSE	FALSE	FALSE	FALSE
TC17000221.hg.1	chr17:18647326-18682662	+	190	FBXW10; CDRT1	10517; 374286	5.89	6.77	6.51	6.49	-1.54	1.21	0.0048	0.1442	FALSE	FALSE	FALSE	FALSE	FALSE	FALSE	FALSE	FALSE	FALSE	FALSE	FALSE	FALSE	FALSE	FALSE	FALSE	FALSE	FALSE	FALSE	FALSE	FALSE	FALSE
TC17002547.hg.1	chr17:20419278-20420554	-	28			13.24	12.85	14.23	12.9	-1.99	-1.04	0.0441	0.8501	TRUE	TRUE	FALSE	FALSE	FALSE	FALSE	FALSE	-	-	-	-	-	-	-	-	-	-	-	-	-	-
TC17002123.hg.1	chr17:21188234-21217539	+	120	MAP2K3	5606	6.13	6.23	6.96	6.34	-1.79	-1.07	0.0005	0.9364	TRUE	FALSE	FALSE	FALSE	FALSE	FALSE	FALSE	TRUE	TRUE	TRUE	TRUE	TRUE	TRUE	TRUE	TRUE	FALSE	TRUE	TRUE	FALSE	FALSE	FALSE
TC17000396.hg.1	chr17:33570086-33594761	+	90	SLFN5	162394	6.73	7.38	7.59	7.77	-1.82	-1.31	0.0166	0.0912	TRUE	FALSE	TRUE	FALSE	FALSE	FALSE	FALSE	-	-	-	-	-	-	-	-	FALSE	TRUE	FALSE	FALSE	FALSE	FALSE
TC17001459.hg.1	chr17:38249037-38256978	-	120	NR1D1	9572	4.91	5.52	5.57	5.53	-1.58	-1	0.0039	0.6311	TRUE	FALSE	FALSE	FALSE	FALSE	FALSE	FALSE	FALSE	FALSE	FALSE	FALSE	FALSE	FALSE	FALSE	FALSE	FALSE	FALSE	FALSE	FALSE	FALSE	FALSE
TC17002615.hg.1	chr17:38253597-38256549	-	30	NR1D1	9572	6.52	7.38	7.54	7.62	-2.02	-1.18	0.0489	0.2608	TRUE	FALSE	FALSE	FALSE	FALSE	FALSE	FALSE	FALSE	FALSE	FALSE	FALSE	FALSE	FALSE	FALSE	FALSE	FALSE	FALSE	FALSE	FALSE	FALSE	FALSE
TC17002908.hg.1	chr17:39775689-39781094	-	150	KRT17	3872	8.14	7.94	9.09	7.96	-1.93	-1.01	0.0222	0.9959	TRUE	FALSE	FALSE	FALSE	FALSE	FALSE	FALSE	FALSE	TRUE	TRUE	TRUE	TRUE	TRUE	TRUE	TRUE	FALSE	FALSE	FALSE	FALSE	FALSE	FALSE
TC17002651.hg.1	chr17:41610638-41622768	-	50	ETV4	2118	4.15	5.42	4.87	5.07	-1.65	1.27	0.0412	0.6616	FALSE	FALSE	FALSE	FALSE	FALSE	FALSE	FALSE	FALSE	FALSE	FALSE	FALSE	FALSE	FALSE	FALSE	FALSE	FALSE	FALSE	FALSE	FALSE	FALSE	FALSE
TC17001716.hg.1	chr17:54965270-54991409	-	124	TRIM25; MIR3614	7706; 100500827	9.42	9.78	10.15	9.85	-1.66	-1.05	0.0078	0.7931	TRUE	TRUE	FALSE	FALSE	FALSE	FALSE	FALSE	FALSE	FALSE	FALSE	FALSE	FALSE	FALSE	FALSE	FALSE	FALSE	FALSE	FALSE	FALSE	FALSE	FALSE
TC17000780.hg.1	chr17:62950242-62952716	+	30			8.15	10.27	9.46	10.34	-2.47	-1.05	0.0379	0.8669	TRUE	TRUE	FALSE	FALSE	FALSE	FALSE	FALSE	-	-	-	-	-	-	-	-	-	-	-	-	-	-
TC17002321.hg.1	chr17:65373436-65373949	+	30	PITPNC1	26207	6.34	6.73	6.94	6.61	-1.51	1.09	0.0046	0.4255	FALSE	FALSE	FALSE	FALSE	FALSE	FALSE	FALSE	TRUE	TRUE	TRUE	TRUE	TRUE	TRUE	TRUE	TRUE	TRUE	FALSE	FALSE	FALSE	FALSE	FALSE
TC17000794.hg.1	chr17:65373720-65689647	+	110	PITPNC1	26207	10.73	11.26	11.39	11.15	-1.58	1.08	0.0014	0.4281	FALSE	TRUE	FALSE	FALSE	FALSE	FALSE	FALSE	TRUE	TRUE	TRUE	TRUE	TRUE	TRUE	TRUE	TRUE	TRUE	FALSE	FALSE	FALSE	FALSE	FALSE
TC17001820.hg.1	chr17:66263167-66287405	-	80	SLC16A6	9120	9.95	11.67	10.95	11.7	-2	-1.02	0.0379	0.9151	TRUE	TRUE	FALSE	FALSE	FALSE	FALSE	FALSE	TRUE	TRUE	TRUE	TRUE	TRUE	TRUE	TRUE	TRUE	FALSE	FALSE	FALSE	FALSE	FALSE	FALSE
TC17001922.hg.1	chr17:76791735-76836969	-	320	USP36	57602	8	8.49	8.65	8.58	-1.58	-1.06	0.0023	0.5937	TRUE	FALSE	FALSE	FALSE	FALSE	FALSE	FALSE	TRUE	TRUE	TRUE	TRUE	TRUE	FALSE	TRUE	TRUE	FALSE	TRUE	FALSE	FALSE	FALSE	FALSE
TC18000312.hg.1	chr18:8227101-8227183	-	30			3.96	4.14	4.73	4.83	-1.7	-1.62	0.0013	0.0009	TRUE	FALSE	FALSE	FALSE	TRUE	FALSE	FALSE	-	-	-	-	-	-	-	-	-	-	-	-	-	-
TC18000326.hg.1	chr18:11653953-11653986	-	10			3.3	3.58	4.09	3.71	-1.73	-1.1	0.0347	0.524	TRUE	FALSE	FALSE	FALSE	FALSE	FALSE	FALSE	-	-	-	-	-	-	-	-	-	-	-	-	-	-
TC18000094.hg.1	chr18:19749404-19782491	+	90	GATA6	2627	5.73	6.02	6.4	6.18	-1.59	-1.11	0.0177	0.5636	TRUE	FALSE	FALSE	FALSE	FALSE	FALSE	FALSE	FALSE	FALSE	FALSE	FALSE	FALSE	FALSE	FALSE	FALSE	FALSE	FALSE	FALSE	FALSE	FALSE	FALSE
TC18000731.hg.1	chr18:55862683-55919306	+	60	NEDD4L	23327	6.42	6.93	7.28	7.24	-1.82	-1.24	0.0247	0.4828	TRUE	FALSE	TRUE	FALSE	FALSE	TRUE	FALSE	TRUE	FALSE	FALSE	FALSE	FALSE	FALSE	FALSE	FALSE	FALSE	TRUE	FALSE	TRUE	FALSE	FALSE
TC18000541.hg.1	chr18:56133495-56133559	-	30			4.99	5.43	5.74	6.3	-1.67	-1.83	0.1994	0.0228	TRUE	FALSE	FALSE	FALSE	TRUE	FALSE	FALSE	-	-	-	-	-	-	-	-	-	-	-	-	-	-
TC18000741.hg.1	chr18:57567237-57571537	+	70	PMAIP1	5366	9.16	10.2	9.88	10.35	-1.65	-1.11	0.0362	0.5151	TRUE	TRUE	TRUE	TRUE	FALSE	FALSE	FALSE	TRUE	TRUE	TRUE	TRUE	TRUE	TRUE	TRUE	TRUE	FALSE	FALSE	TRUE	FALSE	FALSE	FALSE
TC19000012.hg.1	chr19:676389-683392	+	60	FSTL3	10272	6.72	6.25	7.41	6.36	-1.61	-1.08	0.0039	0.5111	TRUE	FALSE	FALSE	FALSE	FALSE	FALSE	FALSE	FALSE	FALSE	FALSE	FALSE	FALSE	FALSE	FALSE	FALSE	FALSE	FALSE	FALSE	FALSE	FALSE	FALSE
TC19000067.hg.1	chr19:3185598-3209573	+	220	NCLN	56926	8.84	9.13	9.46	8.94	-1.53	1.14	0.0013	0.3008	FALSE	FALSE	FALSE	FALSE	FALSE	FALSE	FALSE	TRUE	TRUE	TRUE	TRUE	TRUE	FALSE	TRUE	FALSE	FALSE	FALSE	FALSE	FALSE	FALSE	FALSE
TC19000174.hg.1	chr19:10381517-10397291	+	100	ICAM1	3383	6.83	7.12	7.51	7.27	-1.6	-1.11	0.0021	0.3387	TRUE	FALSE	FALSE	FALSE	FALSE	FALSE	FALSE	FALSE	FALSE	FALSE	TRUE	TRUE	TRUE	TRUE	TRUE	FALSE	TRUE	FALSE	FALSE	FALSE	FALSE
TC19001977.hg.1	chr19:10396161-10396374	+	30	ICAM1	3383	8.32	8.62	8.92	8.6	-1.51	1.01	0.0127	0.5368	FALSE	FALSE	FALSE	FALSE	FALSE	FALSE	FALSE	FALSE	FALSE	FALSE	TRUE	TRUE	TRUE	TRUE	TRUE	FALSE	TRUE	FALSE	FALSE	FALSE	FALSE
TC19000228.hg.1	chr19:12902310-12904125	+	30	JUNB	3726	7.2	8.29	7.91	8.1	-1.64	1.14	0.0185	0.7191	FALSE	FALSE	FALSE	FALSE	FALSE	FALSE	FALSE	TRUE	TRUE	TRUE	TRUE	TRUE	TRUE	TRUE	TRUE	FALSE	FALSE	FALSE	FALSE	FALSE	FALSE
TC19001239.hg.1	chr19:14625581-14640049	-	64	DNAJB1	3337	11.94	13.17	12.88	13.21	-1.92	-1.03	0.0004	0.9389	TRUE	TRUE	FALSE	FALSE	FALSE	FALSE	FALSE	TRUE	TRUE	TRUE	TRUE	TRUE	TRUE	TRUE	FALSE	TRUE	TRUE	TRUE	TRUE	TRUE	TRUE
TC19000303.hg.1	chr19:16148762-16148793	+	8			3.83	4.19	4.58	3.87	-1.68	1.25	0.0069	0.2451	FALSE	FALSE	FALSE	FALSE	FALSE	FALSE	FALSE	-	-	-	-	-	-	-	-	-	-	-	-	-	-
TC19000311.hg.1	chr19:16149643-16149678	+	12			4.4	4.25	5.08	4.49	-1.6	-1.18	0.0308	0.291	TRUE	FALSE	FALSE	FALSE	FALSE	FALSE	FALSE	-	-	-	-	-	-	-	-	-	-	-	-	-	-
TC19001335.hg.1	chr19:19863049-19863081	-	9			4.06	4.19	4.77	4.4	-1.63	-1.16	0.0158	0.821	TRUE	FALSE	FALSE	FALSE	FALSE	FALSE	FALSE	-	-	-	-	-	-	-	-	-	-	-	-	-	-
TC19001411.hg.1	chr19:35306419-35306453	-	9			3.79	4.29	4.44	4.2	-1.57	1.06	0.0144	0.6847	FALSE	FALSE	FALSE	FALSE	FALSE	FALSE	FALSE	-	-	-	-	-	-	-	-	-	-	-	-	-	-
TC19000544.hg.1	chr19:39897487-39900047	+	30	ZFP36	7538	6.91	7.84	8.02	7.83	-2.16	1.01	0.0107	0.558	FALSE	FALSE	FALSE	FALSE	FALSE	FALSE	FALSE	TRUE	TRUE	TRUE	TRUE	TRUE	TRUE	TRUE	TRUE	TRUE	TRUE	TRUE	FALSE	FALSE	FALSE
TC19002172.hg.1	chr19:45978197-45978439	+	30	FOSB	2354	5.12	5.34	6.05	5.51	-1.9	-1.13	0.0151	0.6366	TRUE	FALSE	FALSE	FALSE	FALSE	FALSE	FALSE	TRUE	TRUE	TRUE	TRUE	TRUE	TRUE	TRUE	TRUE	TRUE	TRUE	TRUE	FALSE	TRUE	TRUE
TC19000711.hg.1	chr19:49375649-49379319	+	76	PPP1R15A	23645	4.55	5.33	6	5.71	-2.73	-1.3	0.0191	0.4533	TRUE	FALSE	FALSE	FALSE	FALSE	FALSE	FALSE	TRUE	FALSE	FALSE	TRUE	TRUE	FALSE	FALSE	TRUE	FALSE	TRUE	TRUE	FALSE	FALSE	FALSE
TC19001870.hg.1	chr19:55875757-55881814	-	60	IL11	3589	4.73	5.17	5.58	5.33	-1.81	-1.12	0.0419	0.7162	TRUE	FALSE	TRUE	FALSE	FALSE	TRUE	FALSE	FALSE	FALSE	FALSE	FALSE	FALSE	FALSE	FALSE	FALSE	FALSE	FALSE	FALSE	FALSE	FALSE	FALSE
TC20000074.hg.1	chr20:8589827-8589912	+	30			3.44	3.85	4.22	3.93	-1.71	-1.06	0.0002	0.1882	TRUE	FALSE	FALSE	FALSE	TRUE	FALSE	FALSE	-	-	-	-	-	-	-	-	-	-	-	-	-	-
TC20000621.hg.1	chr20:10618332-10654694	-	374	JAG1	182	6.35	6.55	6.97	6.54	-1.53	1.01	0.0056	0.9641	FALSE	FALSE	TRUE	FALSE	FALSE	TRUE	FALSE	FALSE	FALSE	TRUE	TRUE	TRUE	TRUE	TRUE	TRUE	FALSE	TRUE	FALSE	FALSE	FALSE	TRUE
TC20000132.hg.1	chr20:19570741-19570831	+	30			11.31	12.23	12.09	13.05	-1.72	-1.77	0.1428	0.01	TRUE	TRUE	FALSE	FALSE	TRUE	FALSE	FALSE	-	-	-	-	-	-	-	-	-	-	-	-	-	-
TC20000268.hg.1	chr20:35169887-35178228	+	40	MYL9	10398	10.61	9.99	11.54	9.9	-1.9	1.07	0.0001	0.3022	FALSE	TRUE	FALSE	FALSE	FALSE	FALSE	FALSE	FALSE	FALSE	FALSE	TRUE	TRUE	FALSE	TRUE	TRUE	FALSE	FALSE	FALSE	FALSE	FALSE	FALSE
TC20001202.hg.1	chr20:35169919-35178224	+	50	MYL9	10398	10.54	9.65	11.25	9.65	-1.64	-1	0.0004	0.5528	TRUE	TRUE	FALSE	FALSE	FALSE	FALSE	FALSE	FALSE	FALSE	FALSE	TRUE	TRUE	FALSE	TRUE	TRUE	FALSE	FALSE	FALSE	FALSE	FALSE	FALSE
TC20000878.hg.1	chr20:43953928-43977064	-	70	SDC4	6385	10.52	11.67	11.89	11.75	-2.59	-1.06	0.015	0.9185	TRUE	TRUE	TRUE	TRUE	FALSE	TRUE	TRUE	FALSE	FALSE	FALSE	FALSE	FALSE	FALSE	FALSE	TRUE	TRUE	FALSE	FALSE	FALSE	FALSE	FALSE
TC21000276.hg.1	chr21:14778705-14778781	-	30	MIR3156-3	100423018	3.13	3.18	3.75	3.41	-1.54	-1.17	0.0091	0.1586	TRUE	FALSE	FALSE	FALSE	FALSE	FALSE	FALSE	-	-	-	-	-	-	-	-	FALSE	FALSE	FALSE	FALSE	FALSE	FALSE
TC21000588.hg.1	chr21:17259153-17267300	+	30			4.6	4.52	4.29	5.17	1.24	-1.57	0.1216	0.0063	FALSE	FALSE	FALSE	FALSE	FALSE	FALSE	FALSE	-	-	-	-	-	-	-	-	-	-	-	-	-	-
TC22000577.hg.1	chr22:24240745-24240774	-	6			3.25	2.95	2.9	3.56	1.27	-1.53	0.1265	0.013	FALSE	FALSE	FALSE	FALSE	FALSE	FALSE	FALSE	-	-	-	-	-	-	-	-	-	-	-	-	-	-
TC22000647.hg.1	chr22:30636436-30642840	-	70	LIF	3976	4.72	5.51	5.33	5.41	-1.53	1.08	0.021	0.6553	FALSE	FALSE	FALSE	FALSE	FALSE	FALSE	FALSE	FALSE	FALSE	FALSE	FALSE	FALSE	FALSE	FALSE	FALSE	FALSE	FALSE	FALSE	FALSE	FALSE	FALSE
TC0X000112.hg.1	chrX:23801275-23804343	+	222	SAT1	6303	6.36	7.05	6.95	7.21	-1.5	-1.12	0.047	0.3633	TRUE	FALSE	FALSE	FALSE	FALSE	FALSE	FALSE	TRUE	TRUE	TRUE	TRUE	TRUE	TRUE	TRUE	TRUE	TRUE	TRUE	TRUE	TRUE	TRUE	TRUE
TC0X001624.hg.1	chrX:23801275-23804327	+	80	SAT1	6303	7.46	8.38	8.57	8.7	-2.16	-1.25	0.0333	0.4451	TRUE	FALSE	FALSE	FALSE	FALSE	FALSE	FALSE	TRUE	TRUE	TRUE	TRUE	TRUE	TRUE	TRUE	TRUE	TRUE	TRUE	TRUE	TRUE	TRUE	TRUE
TC0X002026.hg.1	chrX:32382799-33229429	-	31	DMD	1756	4.81	4.87	4.78	5.52	1.03	-1.57	0.8653	0.0098	FALSE	FALSE	TRUE	FALSE	FALSE	TRUE	FALSE	TRUE	FALSE	TRUE	FALSE	FALSE	FALSE	TRUE	TRUE	TRUE	TRUE	FALSE	TRUE	TRUE	TRUE
TC0X000953.hg.1	chrX:37883146-37883241	-	30	MIR548AJ2	100616252	5.64	5.64	6.02	6.54	-1.3	-1.86	0.107	0.0008	TRUE	FALSE	FALSE	FALSE	TRUE	FALSE	FALSE	-	-	-	-	-	-	-	-	FALSE	FALSE	FALSE	FALSE	FALSE	FALSE
TC0X000440.hg.1	chrX:84396968-84397050	+	30			4.62	4.47	5.44	5.89	-1.76	-2.66	0.011	0.0004	TRUE	FALSE	FALSE	FALSE	TRUE	FALSE	FALSE	-	-	-	-	-	-	-	-	-	-	-	-	-	-

## Sheet: Gene_Set_Enrichment
Reactome database (cell signaling pathways)
Gene set	Overlap	p-value	Adjusted p-value	z-score	Combined score	Genes
Cytokine Signaling in Immune system_Homo sapiens_R-HSA-1280215	25/620	3.57807e-10	1.76041e-07	-2.40469	52.3046	DUSP1, DUSP4, DUSP5, EGFR, EGR1, ICAM1, IFI27, IFI6, IFIT2, IL11, IL6, IL6ST, IRAK2, IRS2, LIF, OAS1, OAS3, PEA15, RAPGEF2, SPRED2, STAT1, STX3, TNFRSF12A, TPR, TRIM25
RAF-independent MAPK1/3 activation_Homo sapiens_R-HSA-112409	6/23	4.34591e-08	1.06909e-05	-1.99719	33.8552	DUSP1, DUSP4, DUSP5, IL6, IL6ST, PEA15
Signaling by Interleukins_Homo sapiens_R-HSA-449147	15/392	2.788e-06	0.000171462	-2.42747	31.0478	DUSP1, DUSP4, DUSP5, EGFR, IL11, IL6, IL6ST, IRAK2, IRS2, LIF, PEA15, RAPGEF2, SPRED2, STAT1, STX3
Immune System_Homo sapiens_R-HSA-168256	34/1547	9.72664e-07	0.000119638	-2.20682	30.5494	DUSP1, DUSP4, DUSP5, EGFR, EGR1, HSPA5, ICAM1, IER3, IFI27, IFI6, IFIT2, IL11, IL6, IL6ST, IRAK2, IRS2, ITGB5, LIF, MAP2K3, MAP3K1, NEDD4L, OAS1, OAS3, PEA15, PTPRJ, RAPGEF2, SPRED2, STAT1, STX3, TNFAIP3, TNFRSF12A, TPR, TRIM25, TXNIP
Developmental Biology_Homo sapiens_R-HSA-1266738	22/786	2.44214e-06	0.000171462	-2.34905	30.3559	ABL2, AJUBA, ARHGEF28, DUSP1, DUSP4, DUSP5, EGFR, EPAS1, EPHA2, GATA6, HES1, IRS2, ITGA5, KLF5, MYL9, NTN4, PEA15, RAPGEF2, SHB, SPRED2, SRGAP1, TRIO
Axon guidance_Homo sapiens_R-HSA-422475	17/515	4.35928e-06	0.000190267	-2.27733	28.1095	ABL2, ARHGEF28, DUSP1, DUSP4, DUSP5, EGFR, EPHA2, IRS2, ITGA5, MYL9, NTN4, PEA15, RAPGEF2, SHB, SPRED2, SRGAP1, TRIO
MAPK family signaling cascades_Homo sapiens_R-HSA-5683057	12/284	1.06502e-05	0.000363986	-2.44992	28.0514	DNAJB1, DUSP1, DUSP4, DUSP5, EGFR, ETV4, IL6, IL6ST, IRS2, PEA15, RAPGEF2, SPRED2
Regulation of HSF1-mediated heat shock response_Homo sapiens_R-HSA-3371453	8/80	6.14698e-07	0.00010081	-1.95417	27.9488	DNAJB1, HSPA1A, HSPA1B, HSPA5, HSPA6, HSPA7, TNFRSF21, TPR
Attenuation phase_Homo sapiens_R-HSA-3371568	5/26	3.1517e-06	0.000172293	-2.09133	26.4921	DNAJB1, HSPA1A, HSPA1B, HSPA6, TNFRSF21
Cellular response to heat stress_Homo sapiens_R-HSA-3371556	8/96	2.48826e-06	0.000171462	-2.02573	26.1399	DNAJB1, HSPA1A, HSPA1B, HSPA5, HSPA6, HSPA7, TNFRSF21, TPR
PERK regulates gene expression_Homo sapiens_R-HSA-381042	5/28	4.64067e-06	0.000190267	-2.00375	24.6074	ASNS, ATF3, DDIT3, HERPUD1, HSPA5
Interleukin-6 family signaling_Homo sapiens_R-HSA-6783589	5/27	3.83988e-06	0.000188922	-1.94353	24.236	IL11, IL6, IL6ST, LIF, STAT1
Interferon alpha/beta signaling_Homo sapiens_R-HSA-909733	7/68	2.59735e-06	0.000171462	-1.80676	23.2367	EGR1, IFI27, IFI6, IFIT2, OAS1, OAS3, STAT1
HSF1-dependent transactivation_Homo sapiens_R-HSA-3371571	5/34	1.25768e-05	0.000363986	-2.05555	23.1941	DNAJB1, HSPA1A, HSPA1B, HSPA6, TNFRSF21
HSF1 activation_Homo sapiens_R-HSA-3371511	5/29	5.56674e-06	0.00021068	-1.91519	23.1713	DNAJB1, HSPA1A, HSPA1B, HSPA6, TNFRSF21
MAPK1/MAPK3 signaling_Homo sapiens_R-HSA-5684996	10/241	6.83618e-05	0.00170324	-2.38358	22.8602	DUSP1, DUSP4, DUSP5, EGFR, IL6, IL6ST, IRS2, PEA15, RAPGEF2, SPRED2
Interferon Signaling_Homo sapiens_R-HSA-913531	10/196	1.17164e-05	0.000363986	-1.98683	22.5595	EGR1, ICAM1, IFI27, IFI6, IFIT2, OAS1, OAS3, STAT1, TPR, TRIM25
Unfolded Protein Response (UPR)_Homo sapiens_R-HSA-381119	7/86	1.25653e-05	0.000363986	-1.93926	21.8837	ASNS, ATF3, DDIT3, DNAJC3, HERPUD1, HSPA5, HYOU1
Gene Ontology database (biological process categories)
Gene set	Overlap	p-value	Adjusted p-value	z-score	Combined score	Genes
cellular response to heat (GO:0034605)	8/48	1.02224e-08	1.91469e-06	-2.322	42.7218	HSPA1A, HSPA1B, HSPA5, HSPA6, HSPA7, HYOU1, THBS1, TPR
regulation of apoptotic process (GO:0042981)	30/816	4.86696e-11	3.98361e-08	-1.78989	42.5028	ABL2, ASNS, DNAJC3, DUSP1, EGFR, EPHA2, GADD45A, GATA6, HMGA2, HSPA1A, HSPA1B, HSPA5, IFIT2, IL6, IL6ST, MAP2K3, MAP3K1, NUAK2, PLK2, PMAIP1, ROR1, RYBP, SMAD6, STAT1, TBX3, THBS1, TNFRSF10B, TNFRSF12A, TNFRSF21, TRIO
chaperone mediated protein folding requiring cofactor (GO:0051085)	7/25	1.78388e-09	5.84042e-07	-1.8902	38.077	DNAJB1, HSPA1A, HSPA1B, HSPA5, HSPA6, HSPA7, HYOU1
negative regulation of inclusion body assembly (GO:0090084)	4/11	1.99332e-06	0.000144489	-2.84792	37.381	DNAJA4, DNAJB1, HSPA1A, HSPA1B
response to unfolded protein (GO:0006986)	9/44	1.71358e-10	9.35046e-08	-1.5702	35.3095	DDIT3, DNAJB1, HERPUD1, HSPA1A, HSPA1B, HSPA5, HSPA6, HSPA7, HYOU1
cellular response to unfolded protein (GO:0034620)	6/23	4.34591e-08	6.4675e-06	-2.04815	34.719	HSPA1A, HSPA1B, HSPA5, HSPA6, HSPA7, HYOU1
positive regulation of extrinsic apoptotic signaling pathway via death domain receptors (GO:1902043)	3/7	2.44357e-05	0.00121216	-3.21042	34.093	ATF3, PMAIP1, THBS1
cellular response to topologically incorrect protein (GO:0035967)	6/28	1.56245e-07	1.82695e-05	-2.07744	32.5573	HSPA1A, HSPA1B, HSPA5, HSPA6, HSPA7, HYOU1
regulation of inclusion body assembly (GO:0090083)	4/12	2.96897e-06	0.000186931	-2.53605	32.2771	DNAJA4, DNAJB1, HSPA1A, HSPA1B
response to endoplasmic reticulum stress (GO:0034976)	13/107	1.42597e-11	2.33431e-08	-1.26181	31.512	ATF3, CHAC1, DDIT3, FAM129A, HERPUD1, HSPA5, HYOU1, PDIA4, PPP1R15A, SEL1L, THBS1, TNFRSF10B, TRIM25
'de novo' posttranslational protein folding (GO:0051084)	7/31	9.32404e-09	1.91469e-06	-1.62382	30.0255	DNAJB1, HSPA1A, HSPA1B, HSPA5, HSPA6, HSPA7, HYOU1
type I interferon signaling pathway (GO:0060337)	7/66	2.11835e-06	0.000144489	-2.28625	29.8695	EGR1, IFI27, IFI6, IFIT2, OAS1, OAS3, STAT1
regulation of extrinsic apoptotic signaling pathway via death domain receptors (GO:1902041)	6/40	1.45552e-06	0.000113461	-1.99204	26.7734	ICAM1, PEA15, PMAIP1, THBS1, TNFAIP3, TNFRSF10B
PERK-mediated unfolded protein response (GO:0036499)	5/13	6.78046e-08	8.53816e-06	-1.621	26.7573	ASNS, ATF3, DDIT3, HERPUD1, HSPA5
positive regulation of transcription from RNA polymerase II promoter (GO:0045944)	24/849	6.84386e-07	6.22411e-05	-1.87029	26.5483	ATF3, CYR61, DDIT3, EGFR, EGR1, EPAS1, ETV4, ETV5, FSTL3, HES1, HMGA2, IL11, IL6, IRF2BPL, JAG1, JUNB, KLF10, KLF5, LIF, NPAS2, NR1D1, NR4A2, PCGF5, STAT1
regulation of transcription from RNA polymerase II promoter (GO:0006357)	37/1479	1.05267e-08	1.91469e-06	-1.36834	25.1355	ATF3, BHLHE40, CCND1, CRY1, CYR61, DDIT3, EGFR, EGR1, EPAS1, ETV4, ETV5, FOSB, FOSL1, FSTL3, GATA6, HES1, HMGA2, IFI27, IL11, IL6, IRF2BPL, JAG1, JUNB, KLF10, KLF5, LIF, MXD1, NEDD4L, NPAS2, NR1D1, NR4A2, PCGF5, SMAD6, STAT1, TBX3, TPR, ZFP36
endoderm formation (GO:0001706)	6/37	9.01509e-07	7.37885e-05	-1.72102	23.9552	DUSP1, DUSP4, DUSP5, HMGA2, ITGA5, ITGB5
regulation of hormone biosynthetic process (GO:0046885)	2/8	0.00217653	0.0308554	-3.89925	23.9025	EGR1, STC2
positive regulation of transcription, DNA-templated (GO:0045893)	28/1121	8.85918e-07	7.37885e-05	-1.68685	23.5091	ATF3, CYR61, DDIT3, EGFR, EGR1, EPAS1, ETV4, ETV5, FOSL1, FSTL3, GATA6, HES1, HMGA2, IL11, IL6, IRF2BPL, JAG1, JUNB, KLF10, KLF5, LIF, MAP2K3, NPAS2, NR1D1, NR4A2, PCGF5, RYBP, STAT1
regulation of protein modification by small protein conjugation or removal (GO:1903320)	3/15	0.00030123	0.00913173	-2.86984	23.2676	EGR1, HSPA1A, HSPA1B
peptidyl-tyrosine dephosphorylation (GO:0035335)	4/26	8.12528e-05	0.00341053	-2.36987	22.3193	DUSP1, DUSP4, DUSP5, PTPRJ
positive regulation of response to DNA damage stimulus (GO:2001022)	5/50	8.5244e-05	0.00348861	-2.36967	22.2038	EGFR, HMGA2, NPAS2, PMAIP1, SPRED2
cytokine-mediated signaling pathway (GO:0019221)	22/634	6.52735e-08	8.53816e-06	-1.33549	22.0952	CCND1, EGR1, ICAM1, IFI27, IFI6, IFIT2, IL11, IL6, IL6ST, IRAK2, IRS2, JUNB, LIF, OAS1, OAS3, PTGS2, STAT1, STX3, TNFRSF10B, TNFRSF12A, TNFRSF21, TRIM25
negative regulation of transcription from RNA polymerase II promoter (GO:0000122)	23/566	1.66721e-09	5.84042e-07	-1.08528	21.9359	ATF3, BHLHE40, CCND1, CRY1, DDIT3, DNAJB1, FOSB, GATA6, HES1, HMGA2, HSPA1A, IFI27, IRF2BPL, JUNB, KLF10, MXD1, NEDD4L, NR1D1, NR4A2, STAT1, TBX3, TPR, ZFP36
regulation of endoplasmic reticulum stress-induced intrinsic apoptotic signaling pathway (GO:1902235)	4/21	3.36923e-05	0.00153206	-2.06363	21.2517	DDIT3, HERPUD1, HSPA1A, PMAIP1
positive regulation of transcription from RNA polymerase II promoter in response to endoplasmic reticulum stress (GO:1990440)	3/12	0.000148577	0.00528741	-2.37847	20.9648	ATF3, DDIT3, HSPA5
regulation of cellular response to stress (GO:0080135)	9/105	4.53844e-07	4.39644e-05	-1.42228	20.7732	AJUBA, CHORDC1, DNAJB1, HSPA1A, HSPA1B, IER3, NPAS2, NUAK1, TPR
negative regulation of apoptotic process (GO:0043066)	21/486	3.06478e-09	8.36175e-07	-1.05857	20.7514	ASNS, DNAJC3, EGFR, EPHA2, GATA6, HMGA2, HSPA1A, HSPA1B, HSPA5, IFI6, IL6, IL6ST, ITGA5, NR4A2, NUAK2, PLK2, ROR1, SMAD6, TBX3, THBS1, TNFRSF10B
regulation of cell proliferation (GO:0042127)	25/741	1.32392e-08	2.16725e-06	-1.12463	20.4009	ABL2, BHLHE40, EGFR, FOSL1, HES1, HSPA1A, HSPA1B, IL11, IL6, IL6ST, IRS2, JAG1, JUNB, KLF10, LIF, NUAK1, PTPRJ, RAPGEF2, SMAD6, STX3, TBX3, THBS1, TNFRSF10B, TNFRSF21, VEGFC
negative regulation of protein modification by small protein conjugation or removal (GO:1903321)	5/47	6.30747e-05	0.00279063	-2.10108	20.32	CHORDC1, CRY1, HSPA1A, HSPA1B, TNFAIP3
positive regulation of tumor necrosis factor-mediated signaling pathway (GO:1903265)	2/8	0.00217653	0.0308554	-3.3102	20.2916	HSPA1A, HSPA1B
For the enrichment analysis of other gene sets, we recommend using Enrichr: http://amp.pharm.mssm.edu/Enrichr/

## Sheet: Barplot
Category	N
Downregulated 24 h and 48 h	195
Expressed at high levels	64
Verified by RNAhybrid	61
Target gene prioritized	10
Related to mir-548 family	50
Predicted by miRWalk	35
Recorded in miRTarBase	6
