# Supplementary material for: A genetic variant associated with multiple sclerosis inversely affects the expression of CD58 and microRNA-548ac from the same gene
Source: PLoS Genet. 2019 Feb 7;15(2):e1007961. doi: 10.1371/journal.pgen.1007961 (PMC6382214; doi:10.1371/journal.pgen.1007961)
Supplement: S3 Table — The levels of CD58 mRNA, hsa-miR-548ac, and reference gene/miRNA were measured in PBMC samples of 32 MS patients in triplicates. Moreover, hsa-miR-548ac, the stem-loop-containing precursor RNA as well as a reference gene/miRNA were measured in HeLa cells 24 h and 48 h after transfection with 3 different plasmids (mir-548ac-G, mir-548ac-A, and negative control) using biological duplicates and technical triplicates. Mature hsa-miR-548ac molecules were also quantified in triplicates relative to a reference miRNA in HeLa cells at 24 h and 48 h post-transfection with the mir-548ac-G plasmid (n = 9 replicates) or the control plasmid (n = 6 replicates). For the target gene validation experiment, these two plasmids were cotransfected with 4 different luciferase reporter plasmids in 3 biological replicates, and GLuc and SEAP activities were then measured twice after 24 h and 48 h. GLuc = Gaussia luciferase, MS = multiple sclerosis, PBMC = peripheral blood mononuclear cells, PCR = polymerase chain reaction, SEAP = secreted alkaline phosphatase. (XLS) [file pgen.1007961.s003.xls]

## Sheet: qPCR_eQTL_PBMC
Patient | rs1414273	RNA molecule	Ct value
Pat01 | TT	CD58	25.9086
Pat01 | TT	CD58	26.0072
Pat01 | TT	CD58	25.9759
Pat01 | TT	GAPDH	21.7922
Pat01 | TT	GAPDH	21.825
Pat01 | TT	GAPDH	21.7398
Pat01 | TT	miR-191-5p	23.6587
Pat01 | TT	miR-191-5p	23.7344
Pat01 | TT	miR-191-5p	23.7253
Pat01 | TT	miR-548ac	38.1944
Pat01 | TT	miR-548ac	39.3523
Pat01 | TT	miR-548ac	38.6287
Pat02 | TT	CD58	26.0507
Pat02 | TT	CD58	26.0477
Pat02 | TT	CD58	26.0912
Pat02 | TT	GAPDH	21.7276
Pat02 | TT	GAPDH	21.5498
Pat02 | TT	GAPDH	21.5566
Pat02 | TT	miR-191-5p	24.2149
Pat02 | TT	miR-191-5p	24.2617
Pat02 | TT	miR-191-5p	24.2107
Pat02 | TT	miR-548ac	40.0842
Pat02 | TT	miR-548ac	38.3489
Pat02 | TT	miR-548ac	42.0151
Pat03 | CT	CD58	25.898
Pat03 | CT	CD58	25.8509
Pat03 | CT	CD58	25.8296
Pat03 | CT	GAPDH	21.1857
Pat03 | CT	GAPDH	21.1307
Pat03 | CT	GAPDH	21.2808
Pat03 | CT	miR-191-5p	23.9765
Pat03 | CT	miR-191-5p	24.0022
Pat03 | CT	miR-191-5p	23.9895
Pat03 | CT	miR-548ac	38.8774
Pat03 | CT	miR-548ac	38.2323
Pat03 | CT	miR-548ac	37.5571
Pat04 | CT	CD58	26.4547
Pat04 | CT	CD58	26.5306
Pat04 | CT	CD58	26.4033
Pat04 | CT	GAPDH	21.6841
Pat04 | CT	GAPDH	21.855
Pat04 | CT	GAPDH	21.7656
Pat04 | CT	miR-191-5p	24.8842
Pat04 | CT	miR-191-5p	24.9193
Pat04 | CT	miR-191-5p	24.9005
Pat04 | CT	miR-548ac	37.2847
Pat04 | CT	miR-548ac	38.7976
Pat04 | CT	miR-548ac	37.8763
Pat05 | CT	CD58	26.301
Pat05 | CT	CD58	26.5499
Pat05 | CT	CD58	26.2696
Pat05 | CT	GAPDH	20.8626
Pat05 | CT	GAPDH	20.8347
Pat05 | CT	GAPDH	20.9622
Pat05 | CT	miR-191-5p	24.5297
Pat05 | CT	miR-191-5p	24.548
Pat05 | CT	miR-191-5p	24.5519
Pat05 | CT	miR-548ac	39.0996
Pat05 | CT	miR-548ac	39.2162
Pat05 | CT	miR-548ac	40.0105
Pat06 | CT	CD58	26.5062
Pat06 | CT	CD58	26.4868
Pat06 | CT	CD58	26.5435
Pat06 | CT	GAPDH	21.9074
Pat06 | CT	GAPDH	21.9506
Pat06 | CT	GAPDH	22.0199
Pat06 | CT	miR-191-5p	24.6422
Pat06 | CT	miR-191-5p	24.6592
Pat06 | CT	miR-191-5p	24.6226
Pat06 | CT	miR-548ac	37.811
Pat06 | CT	miR-548ac	38.4343
Pat06 | CT	miR-548ac	37.8109
Pat07 | CT	CD58	26.3538
Pat07 | CT	CD58	26.3999
Pat07 | CT	CD58	26.274
Pat07 | CT	GAPDH	22.1472
Pat07 | CT	GAPDH	22.2115
Pat07 | CT	GAPDH	22.2631
Pat07 | CT	miR-191-5p	24.6059
Pat07 | CT	miR-191-5p	24.6211
Pat07 | CT	miR-191-5p	24.6125
Pat07 | CT	miR-548ac	36.9364
Pat07 | CT	miR-548ac	38.5712
Pat07 | CT	miR-548ac	37.9614
Pat08 | CT	CD58	26.1947
Pat08 | CT	CD58	26.2816
Pat08 | CT	CD58	26.3021
Pat08 | CT	GAPDH	21.9576
Pat08 | CT	GAPDH	21.9704
Pat08 | CT	GAPDH	21.9338
Pat08 | CT	miR-191-5p	24.6019
Pat08 | CT	miR-191-5p	24.6552
Pat08 | CT	miR-191-5p	24.6535
Pat08 | CT	miR-548ac	38.0637
Pat08 | CT	miR-548ac	38.0732
Pat08 | CT	miR-548ac	37.3355
Pat09 | CT	CD58	25.979
Pat09 | CT	CD58	25.9867
Pat09 | CT	CD58	26.2858
Pat09 | CT	GAPDH	21.5566
Pat09 | CT	GAPDH	21.5768
Pat09 | CT	GAPDH	21.6376
Pat09 | CT	miR-191-5p	24.0057
Pat09 | CT	miR-191-5p	24.0156
Pat09 | CT	miR-191-5p	23.9796
Pat09 | CT	miR-548ac	37.3891
Pat09 | CT	miR-548ac	38.0084
Pat09 | CT	miR-548ac	37.6088
Pat10 | CT	CD58	25.6888
Pat10 | CT	CD58	25.6928
Pat10 | CT	CD58	25.7477
Pat10 | CT	GAPDH	21.2819
Pat10 | CT	GAPDH	21.3171
Pat10 | CT	GAPDH	21.3587
Pat10 | CT	miR-191-5p	24.3833
Pat10 | CT	miR-191-5p	24.3923
Pat10 | CT	miR-191-5p	24.43
Pat10 | CT	miR-548ac	39.0044
Pat10 | CT	miR-548ac	37.5607
Pat10 | CT	miR-548ac	39.1757
Pat11 | CT	CD58	25.8953
Pat11 | CT	CD58	25.9534
Pat11 | CT	CD58	25.835
Pat11 | CT	GAPDH	21.4544
Pat11 | CT	GAPDH	21.498
Pat11 | CT	GAPDH	21.6225
Pat11 | CT	miR-191-5p	24.2257
Pat11 | CT	miR-191-5p	24.3058
Pat11 | CT	miR-191-5p	24.2435
Pat11 | CT	miR-548ac	37.353
Pat11 | CT	miR-548ac	37.1975
Pat11 | CT	miR-548ac	36.7641
Pat12 | CT	CD58	25.5676
Pat12 | CT	CD58	25.6456
Pat12 | CT	CD58	25.6579
Pat12 | CT	GAPDH	21.7497
Pat12 | CT	GAPDH	21.7453
Pat12 | CT	GAPDH	21.6762
Pat12 | CT	miR-191-5p	25.2376
Pat12 | CT	miR-191-5p	25.3116
Pat12 | CT	miR-191-5p	25.2323
Pat12 | CT	miR-548ac	38.3325
Pat12 | CT	miR-548ac	38.1726
Pat12 | CT	miR-548ac	44.8349
Pat13 | CT	CD58	26.467
Pat13 | CT	CD58	26.5536
Pat13 | CT	CD58	26.6491
Pat13 | CT	GAPDH	22.0004
Pat13 | CT	GAPDH	21.9535
Pat13 | CT	GAPDH	21.9772
Pat13 | CT	miR-191-5p	23.9727
Pat13 | CT	miR-191-5p	23.9707
Pat13 | CT	miR-191-5p	24.0103
Pat13 | CT	miR-548ac	37.6332
Pat13 | CT	miR-548ac	38.5406
Pat13 | CT	miR-548ac	38.3099
Pat14 | CT	CD58	25.8113
Pat14 | CT	CD58	25.8289
Pat14 | CT	CD58	25.8326
Pat14 | CT	GAPDH	21.3737
Pat14 | CT	GAPDH	21.3895
Pat14 | CT	GAPDH	21.5347
Pat14 | CT	miR-191-5p	24.1192
Pat14 | CT	miR-191-5p	24.1033
Pat14 | CT	miR-191-5p	24.089
Pat14 | CT	miR-548ac	39.7952
Pat14 | CT	miR-548ac	37.927
Pat14 | CT	miR-548ac	37.841
Pat15 | CT	CD58	26.48
Pat15 | CT	CD58	26.505
Pat15 | CT	CD58	26.5395
Pat15 | CT	GAPDH	22.6123
Pat15 | CT	GAPDH	22.6201
Pat15 | CT	GAPDH	22.6329
Pat15 | CT	miR-191-5p	26.0746
Pat15 | CT	miR-191-5p	26.095
Pat15 | CT	miR-191-5p	26.1507
Pat15 | CT	miR-548ac	39.0023
Pat15 | CT	miR-548ac	37.5808
Pat15 | CT	miR-548ac	39.5605
Pat16 | CT	CD58	26.819
Pat16 | CT	CD58	26.774
Pat16 | CT	CD58	26.7402
Pat16 | CT	GAPDH	23.7359
Pat16 | CT	GAPDH	23.7409
Pat16 | CT	GAPDH	23.8116
Pat16 | CT	miR-191-5p	26.5428
Pat16 | CT	miR-191-5p	26.6047
Pat16 | CT	miR-191-5p	26.5573
Pat16 | CT	miR-548ac	39.1698
Pat16 | CT	miR-548ac	39.4844
Pat16 | CT	miR-548ac	39.2509
Pat17 | CC	CD58	25.7362
Pat17 | CC	CD58	25.8656
Pat17 | CC	CD58	26.8854
Pat17 | CC	GAPDH	20.8897
Pat17 | CC	GAPDH	20.771
Pat17 | CC	GAPDH	20.8067
Pat17 | CC	miR-191-5p	23.1785
Pat17 | CC	miR-191-5p	23.181
Pat17 | CC	miR-191-5p	23.1852
Pat17 | CC	miR-548ac	39.2141
Pat17 | CC	miR-548ac	37.9202
Pat17 | CC	miR-548ac	37.5034
Pat18 | CC	CD58	26.3829
Pat18 | CC	CD58	26.3342
Pat18 | CC	CD58	26.4624
Pat18 | CC	GAPDH	21.6848
Pat18 | CC	GAPDH	21.7293
Pat18 | CC	GAPDH	21.8967
Pat18 | CC	miR-191-5p	24.9048
Pat18 | CC	miR-191-5p	24.9473
Pat18 | CC	miR-191-5p	24.9655
Pat18 | CC	miR-548ac	37.8796
Pat18 | CC	miR-548ac	38.2176
Pat18 | CC	miR-548ac	39.6118
Pat19 | CC	CD58	26.189
Pat19 | CC	CD58	26.0782
Pat19 | CC	CD58	26.1528
Pat19 | CC	GAPDH	21.3237
Pat19 | CC	GAPDH	21.3462
Pat19 | CC	GAPDH	21.3521
Pat19 | CC	miR-191-5p	24.6339
Pat19 | CC	miR-191-5p	24.658
Pat19 | CC	miR-191-5p	24.6604
Pat19 | CC	miR-548ac	38.7183
Pat19 | CC	miR-548ac	38.1257
Pat19 | CC	miR-548ac	40.0901
Pat20 | CC	CD58	26.7564
Pat20 | CC	CD58	28.2625
Pat20 | CC	CD58	26.903
Pat20 | CC	GAPDH	21.3577
Pat20 | CC	GAPDH	21.2692
Pat20 | CC	GAPDH	21.3508
Pat20 | CC	miR-191-5p	24.6832
Pat20 | CC	miR-191-5p	24.6365
Pat20 | CC	miR-191-5p	24.6378
Pat20 | CC	miR-548ac	38.9333
Pat20 | CC	miR-548ac	37.1798
Pat20 | CC	miR-548ac	38.5127
Pat21 | CC	CD58	26.4239
Pat21 | CC	CD58	26.551
Pat21 | CC	CD58	26.4945
Pat21 | CC	GAPDH	21.8781
Pat21 | CC	GAPDH	21.955
Pat21 | CC	GAPDH	21.8853
Pat21 | CC	miR-191-5p	24.4906
Pat21 | CC	miR-191-5p	24.5156
Pat21 | CC	miR-191-5p	24.5242
Pat21 | CC	miR-548ac	38.7087
Pat21 | CC	miR-548ac	37.8169
Pat21 | CC	miR-548ac	40.0906
Pat22 | CC	CD58	25.976
Pat22 | CC	CD58	26.085
Pat22 | CC	CD58	26.2198
Pat22 | CC	GAPDH	21.7056
Pat22 | CC	GAPDH	21.6407
Pat22 | CC	GAPDH	21.7377
Pat22 | CC	miR-191-5p	24.0648
Pat22 | CC	miR-191-5p	24.0588
Pat22 | CC	miR-191-5p	24.0744
Pat22 | CC	miR-548ac	39.5485
Pat22 | CC	miR-548ac	39.4161
Pat22 | CC	miR-548ac	38.8161
Pat23 | CC	CD58	26.5604
Pat23 | CC	CD58	26.4833
Pat23 | CC	CD58	26.4735
Pat23 | CC	GAPDH	22.6957
Pat23 | CC	GAPDH	22.6161
Pat23 | CC	GAPDH	22.6787
Pat23 | CC	miR-191-5p	24.809
Pat23 | CC	miR-191-5p	24.7908
Pat23 | CC	miR-191-5p	24.8576
Pat23 | CC	miR-548ac	38.6616
Pat23 | CC	miR-548ac	38.4574
Pat23 | CC	miR-548ac	38.2473
Pat24 | CC	CD58	26.0337
Pat24 | CC	CD58	26.1442
Pat24 | CC	CD58	26.1524
Pat24 | CC	GAPDH	22.2272
Pat24 | CC	GAPDH	22.2554
Pat24 | CC	GAPDH	22.2242
Pat24 | CC	miR-191-5p	24.6854
Pat24 | CC	miR-191-5p	24.6143
Pat24 | CC	miR-191-5p	24.6466
Pat24 | CC	miR-548ac	35.6481
Pat24 | CC	miR-548ac	37.877
Pat24 | CC	miR-548ac	36.6866
Pat25 | CC	CD58	26.033
Pat25 | CC	CD58	26.1632
Pat25 | CC	CD58	26.3131
Pat25 | CC	GAPDH	21.5688
Pat25 | CC	GAPDH	21.4679
Pat25 | CC	GAPDH	21.5485
Pat25 | CC	miR-191-5p	24.8713
Pat25 | CC	miR-191-5p	24.8533
Pat25 | CC	miR-191-5p	24.8147
Pat25 | CC	miR-548ac	39.5401
Pat25 | CC	miR-548ac	37.8906
Pat25 | CC	miR-548ac	37.2696
Pat26 | CC	CD58	26.8404
Pat26 | CC	CD58	26.8552
Pat26 | CC	CD58	26.9264
Pat26 | CC	GAPDH	22.5735
Pat26 | CC	GAPDH	22.5551
Pat26 | CC	GAPDH	22.6146
Pat26 | CC	miR-191-5p	24.728
Pat26 | CC	miR-191-5p	24.7303
Pat26 | CC	miR-191-5p	24.6594
Pat26 | CC	miR-548ac	36.6272
Pat26 | CC	miR-548ac	37.204
Pat26 | CC	miR-548ac	37.9041
Pat27 | CC	CD58	24.9587
Pat27 | CC	CD58	24.9851
Pat27 | CC	CD58	25.26
Pat27 | CC	GAPDH	21.1513
Pat27 | CC	GAPDH	21.0843
Pat27 | CC	GAPDH	21.102
Pat27 | CC	miR-191-5p	24.6676
Pat27 | CC	miR-191-5p	24.685
Pat27 | CC	miR-191-5p	24.6716
Pat27 | CC	miR-548ac	39.4357
Pat27 | CC	miR-548ac	38.2907
Pat27 | CC	miR-548ac	36.6084
Pat28 | CC	CD58	26.0473
Pat28 | CC	CD58	26.0052
Pat28 | CC	CD58	25.9022
Pat28 | CC	GAPDH	21.1534
Pat28 | CC	GAPDH	21.1314
Pat28 | CC	GAPDH	21.189
Pat28 | CC	miR-191-5p	23.9421
Pat28 | CC	miR-191-5p	23.9803
Pat28 | CC	miR-191-5p	23.9466
Pat28 | CC	miR-548ac	37.6539
Pat28 | CC	miR-548ac	38.4703
Pat28 | CC	miR-548ac	39.0877
Pat29 | CC	CD58	26.6129
Pat29 | CC	CD58	26.7158
Pat29 | CC	CD58	26.6605
Pat29 | CC	GAPDH	21.7978
Pat29 | CC	GAPDH	21.8407
Pat29 | CC	GAPDH	21.7945
Pat29 | CC	miR-191-5p	24.7628
Pat29 | CC	miR-191-5p	24.8121
Pat29 | CC	miR-191-5p	24.8478
Pat29 | CC	miR-548ac	37.4681
Pat29 | CC	miR-548ac	37.3205
Pat29 | CC	miR-548ac	37.1763
Pat30 | CC	CD58	27.5462
Pat30 | CC	CD58	27.6472
Pat30 | CC	CD58	27.5953
Pat30 | CC	GAPDH	21.3632
Pat30 | CC	GAPDH	21.3432
Pat30 | CC	GAPDH	21.362
Pat30 | CC	miR-191-5p	24.5421
Pat30 | CC	miR-191-5p	24.5251
Pat30 | CC	miR-191-5p	24.5218
Pat30 | CC	miR-548ac	37.453
Pat30 | CC	miR-548ac	37.2421
Pat30 | CC	miR-548ac	37.6146
Pat31 | CC	CD58	26.0589
Pat31 | CC	CD58	26.1532
Pat31 | CC	CD58	26.2611
Pat31 | CC	GAPDH	21.3095
Pat31 | CC	GAPDH	21.2023
Pat31 | CC	GAPDH	21.2583
Pat31 | CC	miR-191-5p	24.5978
Pat31 | CC	miR-191-5p	24.4955
Pat31 | CC	miR-191-5p	24.3894
Pat31 | CC	miR-548ac	39.9312
Pat31 | CC	miR-548ac	40.6276
Pat31 | CC	miR-548ac	40.1242
Pat32 | CC	CD58	26.0991
Pat32 | CC	CD58	26.0709
Pat32 | CC	CD58	26.1191
Pat32 | CC	GAPDH	21.7197
Pat32 | CC	GAPDH	21.7088
Pat32 | CC	GAPDH	21.7416
Pat32 | CC	miR-191-5p	24.5238
Pat32 | CC	miR-191-5p	24.5532
Pat32 | CC	miR-191-5p	24.5423
Pat32 | CC	miR-548ac	36.7385
Pat32 | CC	miR-548ac	36.1825
Pat32 | CC	miR-548ac	33.7929

## Sheet: qPCR_SNP_Effect_HeLa
Transfection | Time point | Replicate	RNA molecule	Ct value
control | 24 h | #1	GAPDH	18.956
control | 24 h | #1	GAPDH	19.089
control | 24 h | #1	GAPDH	19.2003
control | 24 h | #2	GAPDH	19.7593
control | 24 h | #2	GAPDH	20.0957
control | 24 h | #2	GAPDH	19.4168
control | 48 h | #1	GAPDH	19.1758
control | 48 h | #1	GAPDH	19.4108
control | 48 h | #1	GAPDH	19.5437
control | 48 h | #2	GAPDH	19.8714
control | 48 h | #2	GAPDH	19.744
control | 48 h | #2	GAPDH	19.6746
mir-548ac-A | 24 h | #1	GAPDH	19.4744
mir-548ac-A | 24 h | #1	GAPDH	19.6237
mir-548ac-A | 24 h | #1	GAPDH	19.8605
mir-548ac-A | 24 h | #2	GAPDH	19.4517
mir-548ac-A | 24 h | #2	GAPDH	19.2924
mir-548ac-A | 24 h | #2	GAPDH	19.076
mir-548ac-A | 48 h | #1	GAPDH	19.5628
mir-548ac-A | 48 h | #1	GAPDH	19.8431
mir-548ac-A | 48 h | #1	GAPDH	20.0842
mir-548ac-A | 48 h | #2	GAPDH	19.6623
mir-548ac-A | 48 h | #2	GAPDH	19.4762
mir-548ac-A | 48 h | #2	GAPDH	19.3038
mir-548ac-G | 24 h | #1	GAPDH	19.1249
mir-548ac-G | 24 h | #1	GAPDH	19.269
mir-548ac-G | 24 h | #1	GAPDH	19.5615
mir-548ac-G | 24 h | #2	GAPDH	19.5731
mir-548ac-G | 24 h | #2	GAPDH	19.4198
mir-548ac-G | 24 h | #2	GAPDH	19.2956
mir-548ac-G | 48 h | #1	GAPDH	18.9568
mir-548ac-G | 48 h | #1	GAPDH	19.1219
mir-548ac-G | 48 h | #1	GAPDH	19.4355
mir-548ac-G | 48 h | #2	GAPDH	19.4312
mir-548ac-G | 48 h | #2	GAPDH	19.3727
mir-548ac-G | 48 h | #2	GAPDH	19.1086
control | 24 h | #1	miR-191-5p	26.9143
control | 24 h | #1	miR-191-5p	26.9092
control | 24 h | #1	miR-191-5p	27.5327
control | 24 h | #2	miR-191-5p	27.4606
control | 24 h | #2	miR-191-5p	26.7803
control | 24 h | #2	miR-191-5p	27.4438
control | 48 h | #1	miR-191-5p	26.6227
control | 48 h | #1	miR-191-5p	26.6486
control | 48 h | #1	miR-191-5p	26.6861
control | 48 h | #2	miR-191-5p	26.7002
control | 48 h | #2	miR-191-5p	26.6055
control | 48 h | #2	miR-191-5p	26.6504
mir-548ac-A | 24 h | #1	miR-191-5p	26.6787
mir-548ac-A | 24 h | #1	miR-191-5p	26.62
mir-548ac-A | 24 h | #1	miR-191-5p	26.7705
mir-548ac-A | 24 h | #2	miR-191-5p	26.7069
mir-548ac-A | 24 h | #2	miR-191-5p	26.7372
mir-548ac-A | 24 h | #2	miR-191-5p	26.726
mir-548ac-A | 48 h | #1	miR-191-5p	27.1095
mir-548ac-A | 48 h | #1	miR-191-5p	27.0586
mir-548ac-A | 48 h | #1	miR-191-5p	27.1742
mir-548ac-A | 48 h | #2	miR-191-5p	26.7092
mir-548ac-A | 48 h | #2	miR-191-5p	26.781
mir-548ac-A | 48 h | #2	miR-191-5p	26.7855
mir-548ac-G | 24 h | #1	miR-191-5p	26.9193
mir-548ac-G | 24 h | #1	miR-191-5p	26.9681
mir-548ac-G | 24 h | #1	miR-191-5p	26.9966
mir-548ac-G | 24 h | #2	miR-191-5p	26.6695
mir-548ac-G | 24 h | #2	miR-191-5p	26.6992
mir-548ac-G | 24 h | #2	miR-191-5p	26.7455
mir-548ac-G | 48 h | #1	miR-191-5p	26.5836
mir-548ac-G | 48 h | #1	miR-191-5p	26.657
mir-548ac-G | 48 h | #1	miR-191-5p	26.7028
mir-548ac-G | 48 h | #2	miR-191-5p	26.623
mir-548ac-G | 48 h | #2	miR-191-5p	26.7036
mir-548ac-G | 48 h | #2	miR-191-5p	26.637
control | 24 h | #1	miR-548ac	39.6325
control | 24 h | #1	miR-548ac	Undetermined
control | 24 h | #1	miR-548ac	Undetermined
control | 24 h | #2	miR-548ac	Undetermined
control | 24 h | #2	miR-548ac	Undetermined
control | 24 h | #2	miR-548ac	Undetermined
control | 48 h | #1	miR-548ac	Undetermined
control | 48 h | #1	miR-548ac	Undetermined
control | 48 h | #1	miR-548ac	Undetermined
control | 48 h | #2	miR-548ac	Undetermined
control | 48 h | #2	miR-548ac	Undetermined
control | 48 h | #2	miR-548ac	Undetermined
mir-548ac-A | 24 h | #1	miR-548ac	34.7914
mir-548ac-A | 24 h | #1	miR-548ac	35.4842
mir-548ac-A | 24 h | #1	miR-548ac	35.8578
mir-548ac-A | 24 h | #2	miR-548ac	34.5433
mir-548ac-A | 24 h | #2	miR-548ac	35.1918
mir-548ac-A | 24 h | #2	miR-548ac	35.1043
mir-548ac-A | 48 h | #1	miR-548ac	34.2385
mir-548ac-A | 48 h | #1	miR-548ac	34.139
mir-548ac-A | 48 h | #1	miR-548ac	34.2035
mir-548ac-A | 48 h | #2	miR-548ac	34.6111
mir-548ac-A | 48 h | #2	miR-548ac	34.3527
mir-548ac-A | 48 h | #2	miR-548ac	34.3912
mir-548ac-G | 24 h | #1	miR-548ac	35.7676
mir-548ac-G | 24 h | #1	miR-548ac	35.7239
mir-548ac-G | 24 h | #1	miR-548ac	35.2178
mir-548ac-G | 24 h | #2	miR-548ac	35.4602
mir-548ac-G | 24 h | #2	miR-548ac	35.8193
mir-548ac-G | 24 h | #2	miR-548ac	35.2274
mir-548ac-G | 48 h | #1	miR-548ac	34.5247
mir-548ac-G | 48 h | #1	miR-548ac	34.6443
mir-548ac-G | 48 h | #1	miR-548ac	34.2084
mir-548ac-G | 48 h | #2	miR-548ac	33.4749
mir-548ac-G | 48 h | #2	miR-548ac	34.3743
mir-548ac-G | 48 h | #2	miR-548ac	34.3506
control | 24 h | #1	precursor mir-548ac	Undetermined
control | 24 h | #1	precursor mir-548ac	Undetermined
control | 24 h | #1	precursor mir-548ac	Undetermined
control | 24 h | #2	precursor mir-548ac	Undetermined
control | 24 h | #2	precursor mir-548ac	Undetermined
control | 24 h | #2	precursor mir-548ac	Undetermined
control | 48 h | #1	precursor mir-548ac	Undetermined
control | 48 h | #1	precursor mir-548ac	Undetermined
control | 48 h | #1	precursor mir-548ac	Undetermined
control | 48 h | #2	precursor mir-548ac	Undetermined
control | 48 h | #2	precursor mir-548ac	Undetermined
control | 48 h | #2	precursor mir-548ac	Undetermined
mir-548ac-A | 24 h | #1	precursor mir-548ac	31.4472
mir-548ac-A | 24 h | #1	precursor mir-548ac	29.1311
mir-548ac-A | 24 h | #1	precursor mir-548ac	35.5777
mir-548ac-A | 24 h | #2	precursor mir-548ac	34.8242
mir-548ac-A | 24 h | #2	precursor mir-548ac	32.9072
mir-548ac-A | 24 h | #2	precursor mir-548ac	32.3987
mir-548ac-A | 48 h | #1	precursor mir-548ac	43.2105
mir-548ac-A | 48 h | #1	precursor mir-548ac	32.9592
mir-548ac-A | 48 h | #1	precursor mir-548ac	36.6741
mir-548ac-A | 48 h | #2	precursor mir-548ac	38.5635
mir-548ac-A | 48 h | #2	precursor mir-548ac	35.3309
mir-548ac-A | 48 h | #2	precursor mir-548ac	33.8109
mir-548ac-G | 24 h | #1	precursor mir-548ac	32.1422
mir-548ac-G | 24 h | #1	precursor mir-548ac	32.1621
mir-548ac-G | 24 h | #1	precursor mir-548ac	33.9987
mir-548ac-G | 24 h | #2	precursor mir-548ac	33.852
mir-548ac-G | 24 h | #2	precursor mir-548ac	33.9162
mir-548ac-G | 24 h | #2	precursor mir-548ac	32.8612
mir-548ac-G | 48 h | #1	precursor mir-548ac	34.3709
mir-548ac-G | 48 h | #1	precursor mir-548ac	36.7119
mir-548ac-G | 48 h | #1	precursor mir-548ac	39.8758
mir-548ac-G | 48 h | #2	precursor mir-548ac	40.9536
mir-548ac-G | 48 h | #2	precursor mir-548ac	38.6863
mir-548ac-G | 48 h | #2	precursor mir-548ac	35.2382

## Sheet: qPCR_Target_Screening_HeLa
Transfection | Time point | Replicate	RNA molecule	Ct value
control | 24 h | #1	miR-191-5p	28.2659
control | 24 h | #1	miR-191-5p	28.3115
control | 24 h | #1	miR-191-5p	28.3134
control | 24 h | #2	miR-191-5p	27.8985
control | 24 h | #2	miR-191-5p	27.8064
control | 24 h | #2	miR-191-5p	27.7694
control | 24 h | #3	miR-191-5p	27.5567
control | 24 h | #3	miR-191-5p	27.635
control | 24 h | #3	miR-191-5p	27.5598
control | 24 h | #4	miR-191-5p	28.2256
control | 24 h | #4	miR-191-5p	28.2715
control | 24 h | #4	miR-191-5p	28.2515
control | 24 h | #5	miR-191-5p	28.4444
control | 24 h | #5	miR-191-5p	28.4495
control | 24 h | #5	miR-191-5p	28.5131
control | 24 h | #6	miR-191-5p	28.608
control | 24 h | #6	miR-191-5p	28.6102
control | 24 h | #6	miR-191-5p	28.7329
control | 48 h | #1	miR-191-5p	27.8133
control | 48 h | #1	miR-191-5p	27.7549
control | 48 h | #1	miR-191-5p	27.803
control | 48 h | #2	miR-191-5p	27.7614
control | 48 h | #2	miR-191-5p	27.8052
control | 48 h | #2	miR-191-5p	27.77
control | 48 h | #3	miR-191-5p	27.3233
control | 48 h | #3	miR-191-5p	27.3635
control | 48 h | #3	miR-191-5p	27.3665
control | 48 h | #4	miR-191-5p	28.4089
control | 48 h | #4	miR-191-5p	28.409
control | 48 h | #4	miR-191-5p	28.4712
control | 48 h | #5	miR-191-5p	28.3859
control | 48 h | #5	miR-191-5p	28.4202
control | 48 h | #5	miR-191-5p	28.3689
control | 48 h | #6	miR-191-5p	28.2784
control | 48 h | #6	miR-191-5p	28.0989
control | 48 h | #6	miR-191-5p	28.122
mir-548ac-G | 24 h | #1	miR-191-5p	28.5971
mir-548ac-G | 24 h | #1	miR-191-5p	28.6276
mir-548ac-G | 24 h | #1	miR-191-5p	28.6005
mir-548ac-G | 24 h | #2	miR-191-5p	27.5693
mir-548ac-G | 24 h | #2	miR-191-5p	27.5842
mir-548ac-G | 24 h | #2	miR-191-5p	27.6253
mir-548ac-G | 24 h | #3	miR-191-5p	27.7203
mir-548ac-G | 24 h | #3	miR-191-5p	27.7621
mir-548ac-G | 24 h | #3	miR-191-5p	27.7061
mir-548ac-G | 24 h | #4	miR-191-5p	28.1937
mir-548ac-G | 24 h | #4	miR-191-5p	28.1522
mir-548ac-G | 24 h | #4	miR-191-5p	28.21
mir-548ac-G | 24 h | #5	miR-191-5p	27.9121
mir-548ac-G | 24 h | #5	miR-191-5p	27.9731
mir-548ac-G | 24 h | #5	miR-191-5p	27.9275
mir-548ac-G | 24 h | #6	miR-191-5p	28.2994
mir-548ac-G | 24 h | #6	miR-191-5p	28.4146
mir-548ac-G | 24 h | #6	miR-191-5p	28.3285
mir-548ac-G | 24 h | #7	miR-191-5p	27.7213
mir-548ac-G | 24 h | #7	miR-191-5p	27.7629
mir-548ac-G | 24 h | #7	miR-191-5p	27.7874
mir-548ac-G | 24 h | #8	miR-191-5p	27.9496
mir-548ac-G | 24 h | #8	miR-191-5p	27.9188
mir-548ac-G | 24 h | #8	miR-191-5p	27.8551
mir-548ac-G | 24 h | #9	miR-191-5p	27.7342
mir-548ac-G | 24 h | #9	miR-191-5p	27.6874
mir-548ac-G | 24 h | #9	miR-191-5p	27.6801
mir-548ac-G | 48 h | #1	miR-191-5p	27.6229
mir-548ac-G | 48 h | #1	miR-191-5p	27.6606
mir-548ac-G | 48 h | #1	miR-191-5p	27.6979
mir-548ac-G | 48 h | #2	miR-191-5p	27.051
mir-548ac-G | 48 h | #2	miR-191-5p	27.0747
mir-548ac-G | 48 h | #2	miR-191-5p	26.9942
mir-548ac-G | 48 h | #3	miR-191-5p	27.4899
mir-548ac-G | 48 h | #3	miR-191-5p	27.5228
mir-548ac-G | 48 h | #3	miR-191-5p	27.4748
mir-548ac-G | 48 h | #4	miR-191-5p	27.3732
mir-548ac-G | 48 h | #4	miR-191-5p	27.3591
mir-548ac-G | 48 h | #4	miR-191-5p	27.2655
mir-548ac-G | 48 h | #5	miR-191-5p	27.3722
mir-548ac-G | 48 h | #5	miR-191-5p	27.4195
mir-548ac-G | 48 h | #5	miR-191-5p	27.5647
mir-548ac-G | 48 h | #6	miR-191-5p	27.3156
mir-548ac-G | 48 h | #6	miR-191-5p	27.1884
mir-548ac-G | 48 h | #6	miR-191-5p	27.1876
mir-548ac-G | 48 h | #7	miR-191-5p	27.9662
mir-548ac-G | 48 h | #7	miR-191-5p	27.8504
mir-548ac-G | 48 h | #7	miR-191-5p	27.6782
mir-548ac-G | 48 h | #8	miR-191-5p	27.7829
mir-548ac-G | 48 h | #8	miR-191-5p	27.6984
mir-548ac-G | 48 h | #8	miR-191-5p	27.7415
mir-548ac-G | 48 h | #9	miR-191-5p	28.4902
mir-548ac-G | 48 h | #9	miR-191-5p	28.6016
mir-548ac-G | 48 h | #9	miR-191-5p	28.3459
control | 24 h | #1	miR-548ac	Undetermined
control | 24 h | #1	miR-548ac	33.8601
control | 24 h | #1	miR-548ac	Undetermined
control | 24 h | #2	miR-548ac	Undetermined
control | 24 h | #2	miR-548ac	Undetermined
control | 24 h | #2	miR-548ac	Undetermined
control | 24 h | #3	miR-548ac	Undetermined
control | 24 h | #3	miR-548ac	39.2082
control | 24 h | #3	miR-548ac	39.9836
control | 24 h | #4	miR-548ac	39.9323
control | 24 h | #4	miR-548ac	Undetermined
control | 24 h | #4	miR-548ac	42.0467
control | 24 h | #5	miR-548ac	Undetermined
control | 24 h | #5	miR-548ac	Undetermined
control | 24 h | #5	miR-548ac	Undetermined
control | 24 h | #6	miR-548ac	Undetermined
control | 24 h | #6	miR-548ac	Undetermined
control | 24 h | #6	miR-548ac	Undetermined
control | 48 h | #1	miR-548ac	Undetermined
control | 48 h | #1	miR-548ac	Undetermined
control | 48 h | #1	miR-548ac	43.1408
control | 48 h | #2	miR-548ac	40.347
control | 48 h | #2	miR-548ac	37.9672
control | 48 h | #2	miR-548ac	Undetermined
control | 48 h | #3	miR-548ac	Undetermined
control | 48 h | #3	miR-548ac	Undetermined
control | 48 h | #3	miR-548ac	Undetermined
control | 48 h | #4	miR-548ac	Undetermined
control | 48 h | #4	miR-548ac	Undetermined
control | 48 h | #4	miR-548ac	41.0555
control | 48 h | #5	miR-548ac	Undetermined
control | 48 h | #5	miR-548ac	Undetermined
control | 48 h | #5	miR-548ac	Undetermined
control | 48 h | #6	miR-548ac	Undetermined
control | 48 h | #6	miR-548ac	Undetermined
control | 48 h | #6	miR-548ac	Undetermined
mir-548ac-G | 24 h | #1	miR-548ac	31.6444
mir-548ac-G | 24 h | #1	miR-548ac	31.5941
mir-548ac-G | 24 h | #1	miR-548ac	31.8493
mir-548ac-G | 24 h | #2	miR-548ac	31.4134
mir-548ac-G | 24 h | #2	miR-548ac	31.3411
mir-548ac-G | 24 h | #2	miR-548ac	31.271
mir-548ac-G | 24 h | #3	miR-548ac	32.6615
mir-548ac-G | 24 h | #3	miR-548ac	32.3876
mir-548ac-G | 24 h | #3	miR-548ac	32.5442
mir-548ac-G | 24 h | #4	miR-548ac	32.2503
mir-548ac-G | 24 h | #4	miR-548ac	32.3588
mir-548ac-G | 24 h | #4	miR-548ac	31.8688
mir-548ac-G | 24 h | #5	miR-548ac	33.9966
mir-548ac-G | 24 h | #5	miR-548ac	34.0276
mir-548ac-G | 24 h | #5	miR-548ac	34.176
mir-548ac-G | 24 h | #6	miR-548ac	32.7437
mir-548ac-G | 24 h | #6	miR-548ac	32.6143
mir-548ac-G | 24 h | #6	miR-548ac	32.6719
mir-548ac-G | 24 h | #7	miR-548ac	32.8086
mir-548ac-G | 24 h | #7	miR-548ac	33.0422
mir-548ac-G | 24 h | #7	miR-548ac	33.0072
mir-548ac-G | 24 h | #8	miR-548ac	33.3974
mir-548ac-G | 24 h | #8	miR-548ac	33.3934
mir-548ac-G | 24 h | #8	miR-548ac	33.0355
mir-548ac-G | 24 h | #9	miR-548ac	33.1023
mir-548ac-G | 24 h | #9	miR-548ac	33.0651
mir-548ac-G | 24 h | #9	miR-548ac	33.0293
mir-548ac-G | 48 h | #1	miR-548ac	31.8477
mir-548ac-G | 48 h | #1	miR-548ac	31.8455
mir-548ac-G | 48 h | #1	miR-548ac	31.8742
mir-548ac-G | 48 h | #2	miR-548ac	30.7056
mir-548ac-G | 48 h | #2	miR-548ac	30.79
mir-548ac-G | 48 h | #2	miR-548ac	30.7033
mir-548ac-G | 48 h | #3	miR-548ac	31.6554
mir-548ac-G | 48 h | #3	miR-548ac	31.4123
mir-548ac-G | 48 h | #3	miR-548ac	31.527
mir-548ac-G | 48 h | #4	miR-548ac	31.7749
mir-548ac-G | 48 h | #4	miR-548ac	31.8595
mir-548ac-G | 48 h | #4	miR-548ac	31.5712
mir-548ac-G | 48 h | #5	miR-548ac	31.9493
mir-548ac-G | 48 h | #5	miR-548ac	31.7484
mir-548ac-G | 48 h | #5	miR-548ac	32.0011
mir-548ac-G | 48 h | #6	miR-548ac	31.6314
mir-548ac-G | 48 h | #6	miR-548ac	31.2551
mir-548ac-G | 48 h | #6	miR-548ac	31.5976
mir-548ac-G | 48 h | #7	miR-548ac	31.6115
mir-548ac-G | 48 h | #7	miR-548ac	31.5511
mir-548ac-G | 48 h | #7	miR-548ac	31.4866
mir-548ac-G | 48 h | #8	miR-548ac	31.0082
mir-548ac-G | 48 h | #8	miR-548ac	31.1376
mir-548ac-G | 48 h | #8	miR-548ac	31.14
mir-548ac-G | 48 h | #9	miR-548ac	31.9899
mir-548ac-G | 48 h | #9	miR-548ac	31.779
mir-548ac-G | 48 h | #9	miR-548ac	31.9669

## Sheet: Luciferase_Assays_HeLa
Cotransfections	Time point | Replicate	Reporter	Luminescence
mir-548ac-G | 3' UTR control	24 h | #1	GLuc	206676
mir-548ac-G | 3' UTR control	24 h | #1	GLuc	311213
mir-548ac-G | 3' UTR control	24 h | #1	SEAP	510707
mir-548ac-G | 3' UTR control	24 h | #1	SEAP	489206
mir-548ac-G | 3' UTR control	24 h | #2	GLuc	222637
mir-548ac-G | 3' UTR control	24 h | #2	GLuc	230131
mir-548ac-G | 3' UTR control	24 h | #2	SEAP	503679
mir-548ac-G | 3' UTR control	24 h | #2	SEAP	501488
mir-548ac-G | 3' UTR control	24 h | #3	GLuc	185219
mir-548ac-G | 3' UTR control	24 h | #3	GLuc	168635
mir-548ac-G | 3' UTR control	24 h | #3	SEAP	455351
mir-548ac-G | 3' UTR control	24 h | #3	SEAP	479004
mir-548ac-G | 3' UTR control	48 h | #1	GLuc	678568
mir-548ac-G | 3' UTR control	48 h | #1	GLuc	799133
mir-548ac-G | 3' UTR control	48 h | #1	SEAP	2232350
mir-548ac-G | 3' UTR control	48 h | #1	SEAP	2413210
mir-548ac-G | 3' UTR control	48 h | #2	GLuc	468866
mir-548ac-G | 3' UTR control	48 h | #2	GLuc	461983
mir-548ac-G | 3' UTR control	48 h | #2	SEAP	2185440
mir-548ac-G | 3' UTR control	48 h | #2	SEAP	2193020
mir-548ac-G | 3' UTR control	48 h | #3	GLuc	672335
mir-548ac-G | 3' UTR control	48 h | #3	GLuc	710181
mir-548ac-G | 3' UTR control	48 h | #3	SEAP	2095380
mir-548ac-G | 3' UTR control	48 h | #3	SEAP	2064470
mir-548ac-G | SDC4	24 h | #1	GLuc	54468.6
mir-548ac-G | SDC4	24 h | #1	GLuc	61208.9
mir-548ac-G | SDC4	24 h | #1	SEAP	293058
mir-548ac-G | SDC4	24 h | #1	SEAP	287972
mir-548ac-G | SDC4	24 h | #2	GLuc	55387.8
mir-548ac-G | SDC4	24 h | #2	GLuc	49157.4
mir-548ac-G | SDC4	24 h | #2	SEAP	251086
mir-548ac-G | SDC4	24 h | #2	SEAP	262636
mir-548ac-G | SDC4	24 h | #3	GLuc	61244.1
mir-548ac-G | SDC4	24 h | #3	GLuc	60534.1
mir-548ac-G | SDC4	24 h | #3	SEAP	319029
mir-548ac-G | SDC4	24 h | #3	SEAP	313698
mir-548ac-G | SDC4	48 h | #1	GLuc	141481
mir-548ac-G | SDC4	48 h | #1	GLuc	147638
mir-548ac-G | SDC4	48 h | #1	SEAP	1646090
mir-548ac-G | SDC4	48 h | #1	SEAP	1529250
mir-548ac-G | SDC4	48 h | #2	GLuc	127488
mir-548ac-G | SDC4	48 h | #2	GLuc	113584
mir-548ac-G | SDC4	48 h | #2	SEAP	1326820
mir-548ac-G | SDC4	48 h | #2	SEAP	1356780
mir-548ac-G | SDC4	48 h | #3	GLuc	125274
mir-548ac-G | SDC4	48 h | #3	GLuc	125131
mir-548ac-G | SDC4	48 h | #3	SEAP	1409530
mir-548ac-G | SDC4	48 h | #3	SEAP	1359850
mir-548ac-G | SEL1L	24 h | #1	GLuc	39671.3
mir-548ac-G | SEL1L	24 h | #1	GLuc	39515.2
mir-548ac-G | SEL1L	24 h | #1	SEAP	291219
mir-548ac-G | SEL1L	24 h | #1	SEAP	274713
mir-548ac-G | SEL1L	24 h | #2	GLuc	39868
mir-548ac-G | SEL1L	24 h | #2	GLuc	40400.9
mir-548ac-G | SEL1L	24 h | #2	SEAP	303323
mir-548ac-G | SEL1L	24 h | #2	SEAP	322742
mir-548ac-G | SEL1L	24 h | #3	GLuc	36858.9
mir-548ac-G | SEL1L	24 h | #3	GLuc	37245.7
mir-548ac-G | SEL1L	24 h | #3	SEAP	283649
mir-548ac-G | SEL1L	24 h | #3	SEAP	281785
mir-548ac-G | SEL1L	48 h | #1	GLuc	113993
mir-548ac-G | SEL1L	48 h | #1	GLuc	113172
mir-548ac-G | SEL1L	48 h | #1	SEAP	1536990
mir-548ac-G | SEL1L	48 h | #1	SEAP	1387240
mir-548ac-G | SEL1L	48 h | #2	GLuc	111158
mir-548ac-G | SEL1L	48 h | #2	GLuc	113273
mir-548ac-G | SEL1L	48 h | #2	SEAP	1525320
mir-548ac-G | SEL1L	48 h | #2	SEAP	1491810
mir-548ac-G | SEL1L	48 h | #3	GLuc	106475
mir-548ac-G | SEL1L	48 h | #3	GLuc	109416
mir-548ac-G | SEL1L	48 h | #3	SEAP	1367440
mir-548ac-G | SEL1L	48 h | #3	SEAP	1340630
mir-548ac-G | TNFAIP3	24 h | #1	GLuc	7008.76
mir-548ac-G | TNFAIP3	24 h | #1	GLuc	6461.42
mir-548ac-G | TNFAIP3	24 h | #1	SEAP	283959
mir-548ac-G | TNFAIP3	24 h | #1	SEAP	277419
mir-548ac-G | TNFAIP3	24 h | #2	GLuc	7585.15
mir-548ac-G | TNFAIP3	24 h | #2	GLuc	7326.97
mir-548ac-G | TNFAIP3	24 h | #2	SEAP	307393
mir-548ac-G | TNFAIP3	24 h | #2	SEAP	313280
mir-548ac-G | TNFAIP3	24 h | #3	GLuc	6349.85
mir-548ac-G | TNFAIP3	24 h | #3	GLuc	5925.11
mir-548ac-G | TNFAIP3	24 h | #3	SEAP	272361
mir-548ac-G | TNFAIP3	24 h | #3	SEAP	262704
mir-548ac-G | TNFAIP3	48 h | #1	GLuc	12722.9
mir-548ac-G | TNFAIP3	48 h | #1	GLuc	12697.4
mir-548ac-G | TNFAIP3	48 h | #1	SEAP	1133310
mir-548ac-G | TNFAIP3	48 h | #1	SEAP	1119740
mir-548ac-G | TNFAIP3	48 h | #2	GLuc	14340.5
mir-548ac-G | TNFAIP3	48 h | #2	GLuc	14311.4
mir-548ac-G | TNFAIP3	48 h | #2	SEAP	1285680
mir-548ac-G | TNFAIP3	48 h | #2	SEAP	1322540
mir-548ac-G | TNFAIP3	48 h | #3	GLuc	12094.7
mir-548ac-G | TNFAIP3	48 h | #3	GLuc	12379.5
mir-548ac-G | TNFAIP3	48 h | #3	SEAP	1183260
mir-548ac-G | TNFAIP3	48 h | #3	SEAP	1132500
control | 3' UTR control	24 h | #1	GLuc	119136
control | 3' UTR control	24 h | #1	GLuc	117120
control | 3' UTR control	24 h | #1	SEAP	336628
control | 3' UTR control	24 h | #1	SEAP	307091
control | 3' UTR control	24 h | #2	GLuc	113893
control | 3' UTR control	24 h | #2	GLuc	111196
control | 3' UTR control	24 h | #2	SEAP	343546
control | 3' UTR control	24 h | #2	SEAP	368045
control | 3' UTR control	24 h | #3	GLuc	101947
control | 3' UTR control	24 h | #3	GLuc	96704.3
control | 3' UTR control	24 h | #3	SEAP	316328
control | 3' UTR control	24 h | #3	SEAP	327149
control | 3' UTR control	48 h | #1	GLuc	458333
control | 3' UTR control	48 h | #1	GLuc	445859
control | 3' UTR control	48 h | #1	SEAP	1731580
control | 3' UTR control	48 h | #1	SEAP	1708560
control | 3' UTR control	48 h | #2	GLuc	407944
control | 3' UTR control	48 h | #2	GLuc	402515
control | 3' UTR control	48 h | #2	SEAP	1618710
control | 3' UTR control	48 h | #2	SEAP	1540090
control | 3' UTR control	48 h | #3	GLuc	415525
control | 3' UTR control	48 h | #3	GLuc	381467
control | 3' UTR control	48 h | #3	SEAP	1535780
control | 3' UTR control	48 h | #3	SEAP	1480890
control | SDC4	24 h | #1	GLuc	63699.6
control | SDC4	24 h | #1	GLuc	57268.5
control | SDC4	24 h | #1	SEAP	309093
control | SDC4	24 h | #1	SEAP	297838
control | SDC4	24 h | #2	GLuc	47638.2
control | SDC4	24 h | #2	GLuc	46686
control | SDC4	24 h | #2	SEAP	280277
control | SDC4	24 h | #2	SEAP	264486
control | SDC4	24 h | #3	GLuc	63133.3
control | SDC4	24 h | #3	GLuc	62084.3
control | SDC4	24 h | #3	SEAP	347768
control | SDC4	24 h | #3	SEAP	352763
control | SDC4	48 h | #1	GLuc	113255
control | SDC4	48 h | #1	GLuc	115510
control | SDC4	48 h | #1	SEAP	1482610
control | SDC4	48 h | #1	SEAP	1471100
control | SDC4	48 h | #2	GLuc	159020
control | SDC4	48 h | #2	GLuc	150863
control | SDC4	48 h | #2	SEAP	1657400
control | SDC4	48 h | #2	SEAP	1637150
control | SDC4	48 h | #3	GLuc	137101
control | SDC4	48 h | #3	GLuc	131079
control | SDC4	48 h | #3	SEAP	1500550
control | SDC4	48 h | #3	SEAP	1503740
control | SEL1L	24 h | #1	GLuc	44228.8
control | SEL1L	24 h | #1	GLuc	44960.3
control | SEL1L	24 h | #1	SEAP	361916
control | SEL1L	24 h | #1	SEAP	369417
control | SEL1L	24 h | #2	GLuc	41744.5
control | SEL1L	24 h | #2	GLuc	42028.6
control | SEL1L	24 h | #2	SEAP	324546
control | SEL1L	24 h | #2	SEAP	329492
control | SEL1L	24 h | #3	GLuc	52761.8
control | SEL1L	24 h | #3	GLuc	51199.3
control | SEL1L	24 h | #3	SEAP	374258
control | SEL1L	24 h | #3	SEAP	377692
control | SEL1L	48 h | #1	GLuc	126839
control | SEL1L	48 h | #1	GLuc	130212
control | SEL1L	48 h | #1	SEAP	1609890
control | SEL1L	48 h | #1	SEAP	1639620
control | SEL1L	48 h | #2	GLuc	131702
control | SEL1L	48 h | #2	GLuc	128701
control | SEL1L	48 h | #2	SEAP	1514670
control | SEL1L	48 h | #2	SEAP	1605750
control | SEL1L	48 h | #3	GLuc	155440
control | SEL1L	48 h | #3	GLuc	148583
control | SEL1L	48 h | #3	SEAP	1694640
control | SEL1L	48 h | #3	SEAP	1711800
control | TNFAIP3	24 h | #1	GLuc	8632.43
control | TNFAIP3	24 h | #1	GLuc	8732.51
control | TNFAIP3	24 h | #1	SEAP	380082
control | TNFAIP3	24 h | #1	SEAP	384756
control | TNFAIP3	24 h | #2	GLuc	10224.3
control | TNFAIP3	24 h | #2	GLuc	9668.3
control | TNFAIP3	24 h | #2	SEAP	376341
control | TNFAIP3	24 h | #2	SEAP	334989
control | TNFAIP3	24 h | #3	GLuc	12234.4
control | TNFAIP3	24 h | #3	GLuc	11579.7
control | TNFAIP3	24 h | #3	SEAP	457342
control | TNFAIP3	24 h | #3	SEAP	448581
control | TNFAIP3	48 h | #1	GLuc	17855.7
control | TNFAIP3	48 h | #1	GLuc	17567.7
control | TNFAIP3	48 h | #1	SEAP	1616890
control | TNFAIP3	48 h | #1	SEAP	1645650
control | TNFAIP3	48 h | #2	GLuc	22355.5
control | TNFAIP3	48 h | #2	GLuc	21491.2
control | TNFAIP3	48 h | #2	SEAP	1545630
control | TNFAIP3	48 h | #2	SEAP	1585760
control | TNFAIP3	48 h | #3	GLuc	26150.4
control | TNFAIP3	48 h | #3	GLuc	25323
control | TNFAIP3	48 h | #3	SEAP	1812340
control | TNFAIP3	48 h | #3	SEAP	1699970
